# Supplementary material for: 2,6-Bis(2-methyl-1,3-diazinan-2-yl)pyridine
Source: Acta Crystallogr Sect E Struct Rep Online. 2010 Dec 8;67(Pt 1):o41. doi: 10.1107/S1600536810050063 (PMC3050144; doi:10.1107/S1600536810050063)
Supplement: Supplementary file 1 [file e-67-00o41-sup1.cif]

##############################################################################
###                                                                        ###
###        Electronic paper (Acta Crystallographica Section E)             ###
###                                                                        ###
##############################################################################
#                                                                            #
# This CIF contains the data in a paper accepted for publication in Acta     #
# Crystallographica Section E. It conforms to the requirements of Notes      #
# for Authors for Section E, and has been peer reviewed under the auspices   #
# of the IUCr Commission on Journals.                                        #
#                                                                            #
# Full details of the Crystallographic Information File format               #
# are given in the paper "The Crystallographic Information File (CIF):       #
# a New Standard Archive File for Crystallography" by S. R. Hall, F. H.      #
# Allen and I. D. Brown [Acta Cryst. (1991), A47, 655-685].                  #
#                                                                            #
# The current version of the core CIF dictionary is obtainable from          #
# ftp://ftp.iucr.org/pub/cif_core.dic. The current version number is 2.4.    #
#                                                                            #
# Software is freely available for graphical display of the structure(s) in  #
# this CIF.  For information consult the CIF home page http://www.iucr.org/  #
# cif/home.html                                                              #
#                                                                            #
# This file may be used for bona fide research purposes within the           #
# scientific community so long as proper attribution is given to the journal # 
# article from which it was obtained.                                        #
#                                                                            #
##############################################################################
                                             
data_I
_audit_creation_method     SHELXL-97
_chemical_name_systematic
;
2,6-Bis(2-methyl-1,3-diazinan-2-yl)pyridine
;
_chemical_name_common     ?
_chemical_formula_moiety     'C15 H25 N5'
_chemical_formula_sum     'C15 H25 N5'
_chemical_formula_iupac     'C15 H25 N5'
_chemical_formula_weight     275.40
_chemical_melting_point     ?
_symmetry_cell_setting     monoclinic
_symmetry_space_group_name_H-M     'P 21/c'
_symmetry_space_group_name_Hall     '-P 2ybc'
loop_
    _symmetry_equiv_pos_as_xyz
    'x, y, z'
    '-x, y+1/2, -z+1/2'
    '-x, -y, -z'
    'x, -y-1/2, z-1/2'
_cell_length_a     18.715(4)
_cell_length_b     7.512(2)
_cell_length_c     22.730(5)
_cell_angle_alpha     90.00
_cell_angle_beta     102.07(3)
_cell_angle_gamma     90.00
_cell_volume     3124.9(13)
_cell_formula_units_Z     8
_cell_measurement_reflns_used     38746
_cell_measurement_theta_min     3.3
_cell_measurement_theta_max     25.7
_cell_measurement_temperature     173(2)
_exptl_crystal_description     block
_exptl_crystal_colour     colourless
_exptl_crystal_size_max     0.40
_exptl_crystal_size_mid     0.32
_exptl_crystal_size_min     0.30
_exptl_crystal_density_diffrn     1.171
_exptl_crystal_density_meas     ?
_exptl_crystal_density_method     'not measured'
_exptl_crystal_F_000     1200
_exptl_absorpt_coefficient_mu     0.073
_exptl_absorpt_correction_type     none
_exptl_absorpt_process_details     none
_exptl_absorpt_correction_T_min     ?
_exptl_absorpt_correction_T_max     ?
_exptl_special_details
;
;
_diffrn_ambient_temperature     173(2)
_diffrn_radiation_type     MoK\a
_diffrn_radiation_wavelength     0.71073
_diffrn_radiation_source     'fine-focus sealed tube'
_diffrn_radiation_monochromator     graphite
_diffrn_measurement_device_type     'Stoe IPDS II two-circle'
_diffrn_measurement_method     \w
_diffrn_detector_area_resol_mean     ?
_diffrn_reflns_number     41522
_diffrn_reflns_av_R_equivalents     0.0501
_diffrn_reflns_av_sigmaI/netI     0.0256
_diffrn_reflns_theta_min     3.27
_diffrn_reflns_theta_max     25.53
_diffrn_reflns_theta_full     25.53
_diffrn_measured_fraction_theta_max     0.988
_diffrn_measured_fraction_theta_full     0.988
_diffrn_reflns_limit_h_min     -22
_diffrn_reflns_limit_h_max     22
_diffrn_reflns_limit_k_min     -9
_diffrn_reflns_limit_k_max     9
_diffrn_reflns_limit_l_min     -27
_diffrn_reflns_limit_l_max     27
_diffrn_standards_number     ?
_diffrn_standards_interval_count     ?
_diffrn_standards_interval_time     ?
_diffrn_standards_decay_%     ?
_refine_special_details
;
Refinement of <i>F</i>^2^ against ALL reflections. The weighted
<i>R</i>-factor <i>wR</i> and goodness of fit <i>S</i> are based on
<i>F</i>^2^, conventional <i>R</i>-factors <i>R</i> are based on <i>F</i>,
with <i>F</i> set to zero for negative <i>F</i>^2^. The threshold expression
of <i>F</i>^2^ > \s(<i>F</i>^2^) is used only for calculating
<i>R</i>-factors(gt) <i>etc</i>. and is not relevant to the choice of
reflections for refinement. <i>R</i>-factors based on <i>F</i>^2^ are
statistically about twice as large as those based on <i>F</i>, and <i>R</i>-
factors based on ALL data will be even larger.
;
_reflns_number_total     5758
_reflns_number_gt     4924
_reflns_threshold_expression     I>2\s(I)
_refine_ls_structure_factor_coef     Fsqd
_refine_ls_matrix_type     full
_refine_ls_R_factor_all     0.0441
_refine_ls_R_factor_gt     0.0357
_refine_ls_wR_factor_gt     0.0946
_refine_ls_wR_factor_ref     0.0975
_refine_ls_goodness_of_fit_ref     1.354
_refine_ls_restrained_S_all     1.354
_refine_ls_number_reflns     5758
_refine_ls_number_parameters     394
_refine_ls_number_restraints     0
_refine_ls_hydrogen_treatment     mixed
_refine_ls_weighting_scheme     calc
_refine_ls_weighting_details
                 'calc w=1/[\s^2^(Fo^2^)+(0.0513P)^2^] where P=(Fo^2^+2Fc^2^)/3'
_atom_sites_solution_hydrogens     geom
_atom_sites_solution_primary     direct
_atom_sites_solution_secondary     difmap
_refine_ls_shift/su_max     0.000
_refine_ls_shift/su_mean     0.000
_refine_diff_density_max     0.278
_refine_diff_density_min     -0.179
_refine_ls_extinction_method     'SHELXL97 (Sheldrick, 2008)'
_refine_ls_extinction_coef     0.0182(13)
_refine_ls_extinction_expression
                                  'Fc^*^=kFc[1+0.001xFc^2^\l^3^/sin(2\q)]^-1/4^'
loop_
    _atom_type_symbol
    _atom_type_description
    _atom_type_scat_dispersion_real
    _atom_type_scat_dispersion_imag
    _atom_type_scat_source
    'C' 'C' 0.0033 0.0016
                         'International Tables Vol C Tables 4.2.6.8 and 6.1.1.4'
    'H' 'H' 0.0000 0.0000
                         'International Tables Vol C Tables 4.2.6.8 and 6.1.1.4'
    'N' 'N' 0.0061 0.0033
                         'International Tables Vol C Tables 4.2.6.8 and 6.1.1.4'
_computing_data_collection     'X-AREA (Stoe & Cie, 2001)'
_computing_cell_refinement     'X-AREA (Stoe & Cie, 2001)'
_computing_data_reduction     'X-AREA (Stoe & Cie, 2001)'
_computing_structure_solution     'SHELXS97 (Sheldrick, 2008)'
_computing_structure_refinement     'SHELXL97 (Sheldrick, 2008)'
_computing_molecular_graphics     'XP (Sheldrick, 2008)'
_computing_publication_material     'publCIF (Westrip, 2010)'
loop_
    _atom_site_type_symbol
    _atom_site_label
    _atom_site_fract_x
    _atom_site_fract_y
    _atom_site_fract_z
    _atom_site_U_iso_or_equiv
    _atom_site_adp_type
    _atom_site_calc_flag
    _atom_site_refinement_flags
    _atom_site_occupancy
    _atom_site_disorder_assembly
    _atom_site_disorder_group
    N N1 0.01315(5) 0.64048(12) 0.38741(4) 0.0208(2) Uani d . 1 . .
    C C2 0.06102(6) 0.70659(15) 0.35629(5) 0.0219(2) Uani d . 1 . .
    C C3 0.03859(7) 0.78073(19) 0.29935(6) 0.0337(3) Uani d . 1 . .
    H H3 0.0733 0.8227 0.2775 0.040 Uiso calc R 1 . .
    C C4 -0.03613(7) 0.7920(2) 0.27508(6) 0.0419(4) Uani d . 1 . .
    H H4 -0.0530 0.8449 0.2367 0.050 Uiso calc R 1 . .
    C C5 -0.08588(6) 0.72571(18) 0.30721(6) 0.0336(3) Uani d . 1 . .
    H H5 -0.1370 0.7337 0.2915 0.040 Uiso calc R 1 . .
    C C6 -0.05903(6) 0.64714(15) 0.36306(5) 0.0222(2) Uani d . 1 . .
    C C7 0.14237(5) 0.67781(15) 0.38678(5) 0.0205(2) Uani d . 1 . .
    C C8 0.15860(6) 0.47996(15) 0.38048(5) 0.0262(3) Uani d . 1 . .
    H H8A 0.1275 0.4091 0.4013 0.039 Uiso calc R 1 . .
    H H8B 0.2101 0.4565 0.3984 0.039 Uiso calc R 1 . .
    H H8C 0.1486 0.4476 0.3378 0.039 Uiso calc R 1 . .
    N N2 0.15809(5) 0.71862(13) 0.45185(4) 0.0226(2) Uani d . 1 . .
    H H2N 0.1276(8) 0.658(2) 0.4698(6) 0.034(4) Uiso d . 1 . .
    C C9 0.15049(7) 0.90860(17) 0.46430(6) 0.0319(3) Uani d . 1 . .
    H H9A 0.1608 0.9292 0.5083 0.038 Uiso calc R 1 . .
    H H9B 0.0999 0.9482 0.4473 0.038 Uiso calc R 1 . .
    C C10 0.20407(7) 1.01382(17) 0.43596(6) 0.0363(3) Uani d . 1 . .
    H H10A 0.2548 0.9798 0.4548 0.044 Uiso calc R 1 . .
    H H10B 0.1982 1.1428 0.4426 0.044 Uiso calc R 1 . .
    C C11 0.18907(7) 0.97400(16) 0.36861(6) 0.0325(3) Uani d . 1 . .
    H H11A 0.1409 1.0243 0.3495 0.039 Uiso calc R 1 . .
    H H11B 0.2266 1.0338 0.3507 0.039 Uiso calc R 1 . .
    N N3 0.18942(5) 0.78179(13) 0.35523(4) 0.0255(2) Uani d . 1 . .
    H H3N 0.2350(8) 0.7418(18) 0.3682(6) 0.028(3) Uiso d . 1 . .
    C C12 -0.10820(6) 0.56698(15) 0.40310(5) 0.0228(2) Uani d . 1 . .
    C C13 -0.11675(7) 0.70647(19) 0.45014(6) 0.0357(3) Uani d . 1 . .
    H H13A -0.0687 0.7351 0.4749 0.054 Uiso calc R 1 . .
    H H13B -0.1483 0.6593 0.4758 0.054 Uiso calc R 1 . .
    H H13C -0.1388 0.8144 0.4299 0.054 Uiso calc R 1 . .
    N N4 -0.18088(5) 0.52752(14) 0.36689(5) 0.0267(2) Uani d . 1 . .
    H H4N -0.2100(9) 0.506(2) 0.3935(7) 0.041(4) Uiso d . 1 . .
    C C14 -0.18228(7) 0.37221(18) 0.32745(6) 0.0339(3) Uani d . 1 . .
    H H14A -0.1575 0.4035 0.2944 0.041 Uiso calc R 1 . .
    H H14B -0.2337 0.3429 0.3093 0.041 Uiso calc R 1 . .
    C C15 -0.14553(7) 0.20842(19) 0.35991(7) 0.0405(3) Uani d . 1 . .
    H H15A -0.1422 0.1137 0.3303 0.049 Uiso calc R 1 . .
    H H15B -0.1750 0.1627 0.3881 0.049 Uiso calc R 1 . .
    C C16 -0.06904(7) 0.25698(17) 0.39462(7) 0.0353(3) Uani d . 1 . .
    H H16A -0.0463 0.1529 0.4180 0.042 Uiso calc R 1 . .
    H H16B -0.0380 0.2916 0.3662 0.042 Uiso calc R 1 . .
    N N5 -0.07435(5) 0.40640(14) 0.43568(4) 0.0270(2) Uani d . 1 . .
    H H5N -0.0281(8) 0.4360(19) 0.4533(6) 0.033(4) Uiso d . 1 . .
    N N1' 0.51250(5) 0.59589(12) 0.38384(4) 0.0199(2) Uani d . 1 . .
    C C2' 0.47119(6) 0.66760(14) 0.33387(5) 0.0204(2) Uani d . 1 . .
    C C3' 0.49877(6) 0.70014(16) 0.28223(5) 0.0250(3) Uani d . 1 . .
    H H3' 0.4691 0.7533 0.2477 0.030 Uiso calc R 1 . .
    C C4' 0.57073(6) 0.65272(16) 0.28268(5) 0.0264(3) Uani d . 1 . .
    H H4' 0.5907 0.6729 0.2481 0.032 Uiso calc R 1 . .
    C C5' 0.61335(6) 0.57584(16) 0.33375(5) 0.0249(2) Uani d . 1 . .
    H H5' 0.6624 0.5416 0.3346 0.030 Uiso calc R 1 . .
    C C6' 0.58237(5) 0.55030(14) 0.38369(5) 0.0200(2) Uani d . 1 . .
    C C7' 0.39231(6) 0.71995(15) 0.33837(5) 0.0220(2) Uani d . 1 . .
    C C8' 0.39689(6) 0.90350(16) 0.36847(6) 0.0302(3) Uani d . 1 . .
    H H8'1 0.4269 0.8954 0.4092 0.045 Uiso calc R 1 . .
    H H8'2 0.3477 0.9438 0.3705 0.045 Uiso calc R 1 . .
    H H8'3 0.4190 0.9886 0.3449 0.045 Uiso calc R 1 . .
    N N2' 0.34706(5) 0.73352(14) 0.27711(4) 0.0272(2) Uani d . 1 . .
    H H2'N 0.3052(8) 0.7831(19) 0.2808(6) 0.033(4) Uiso d . 1 . .
    C C9' 0.33042(6) 0.55788(17) 0.24825(5) 0.0288(3) Uani d . 1 . .
    H H9'1 0.3758 0.5078 0.2390 0.035 Uiso calc R 1 . .
    H H9'2 0.2950 0.5741 0.2097 0.035 Uiso calc R 1 . .
    C C10' 0.29904(6) 0.42461(17) 0.28693(5) 0.0291(3) Uani d . 1 . .
    H H10C 0.2955 0.3055 0.2679 0.035 Uiso calc R 1 . .
    H H10D 0.2494 0.4621 0.2904 0.035 Uiso calc R 1 . .
    C C11' 0.34896(6) 0.41589(15) 0.34943(5) 0.0248(2) Uani d . 1 . .
    H H11C 0.3271 0.3373 0.3759 0.030 Uiso calc R 1 . .
    H H11D 0.3971 0.3664 0.3465 0.030 Uiso calc R 1 . .
    N N3' 0.35806(5) 0.59662(13) 0.37478(4) 0.0221(2) Uani d . 1 . .
    H H3'N 0.3836(8) 0.5952(18) 0.4116(7) 0.030(3) Uiso d . 1 . .
    C C12' 0.62660(6) 0.47668(15) 0.44412(5) 0.0208(2) Uani d . 1 . .
    C C13' 0.66464(7) 0.63378(17) 0.48080(6) 0.0335(3) Uani d . 1 . .
    H H13D 0.6278 0.7182 0.4887 0.050 Uiso calc R 1 . .
    H H13E 0.6969 0.6935 0.4581 0.050 Uiso calc R 1 . .
    H H13F 0.6936 0.5902 0.5191 0.050 Uiso calc R 1 . .
    N N4' 0.68328(5) 0.35340(13) 0.43324(5) 0.0256(2) Uani d . 1 . .
    H H4'N 0.7143(7) 0.3368(18) 0.4685(6) 0.029(3) Uiso d . 1 . .
    C C14' 0.65331(7) 0.18110(18) 0.40894(6) 0.0360(3) Uani d . 1 . .
    H H14C 0.6943 0.0982 0.4084 0.043 Uiso calc R 1 . .
    H H14D 0.6268 0.1983 0.3668 0.043 Uiso calc R 1 . .
    C C15' 0.60164(7) 0.09624(18) 0.44454(7) 0.0407(3) Uani d . 1 . .
    H H15C 0.5785 -0.0105 0.4231 0.049 Uiso calc R 1 . .
    H H15D 0.6295 0.0584 0.4845 0.049 Uiso calc R 1 . .
    C C16' 0.54299(7) 0.22950(18) 0.45217(6) 0.0364(3) Uani d . 1 . .
    H H16C 0.5118 0.2578 0.4125 0.044 Uiso calc R 1 . .
    H H16D 0.5117 0.1777 0.4779 0.044 Uiso calc R 1 . .
    N N5' 0.57811(5) 0.39283(15) 0.48008(4) 0.0281(2) Uani d . 1 . .
    H H5'N 0.5420(9) 0.474(2) 0.4791(7) 0.045(4) Uiso d . 1 . .
loop_
    _atom_site_aniso_label
    _atom_site_aniso_U_11
    _atom_site_aniso_U_22
    _atom_site_aniso_U_33
    _atom_site_aniso_U_12
    _atom_site_aniso_U_13
    _atom_site_aniso_U_23
    N1 0.0161(4) 0.0239(5) 0.0212(5) -0.0001(3) 0.0011(3) -0.0006(4)
    C2 0.0188(5) 0.0242(6) 0.0218(6) -0.0005(4) 0.0018(4) 0.0006(4)
    C3 0.0234(6) 0.0486(8) 0.0277(6) -0.0040(5) 0.0017(5) 0.0137(6)
    C4 0.0289(7) 0.0595(9) 0.0320(7) -0.0031(6) -0.0056(5) 0.0224(6)
    C5 0.0178(6) 0.0443(7) 0.0342(7) 0.0009(5) -0.0045(5) 0.0100(6)
    C6 0.0173(5) 0.0243(6) 0.0236(6) 0.0012(4) 0.0009(4) -0.0018(4)
    C7 0.0159(5) 0.0249(6) 0.0201(5) -0.0005(4) 0.0023(4) 0.0017(4)
    C8 0.0202(5) 0.0270(6) 0.0303(6) 0.0006(4) 0.0028(5) -0.0012(5)
    N2 0.0191(5) 0.0267(5) 0.0213(5) -0.0009(4) 0.0023(4) 0.0007(4)
    C9 0.0309(6) 0.0304(6) 0.0322(6) 0.0033(5) 0.0013(5) -0.0073(5)
    C10 0.0323(7) 0.0230(6) 0.0488(8) -0.0019(5) -0.0025(6) -0.0020(5)
    C11 0.0230(6) 0.0291(6) 0.0439(7) -0.0021(5) 0.0036(5) 0.0120(6)
    N3 0.0168(5) 0.0310(5) 0.0289(5) -0.0009(4) 0.0052(4) 0.0061(4)
    C12 0.0157(5) 0.0292(6) 0.0226(5) 0.0007(4) 0.0018(4) -0.0027(5)
    C13 0.0329(7) 0.0418(7) 0.0331(7) 0.0005(6) 0.0084(5) -0.0108(6)
    N4 0.0139(4) 0.0379(6) 0.0275(5) -0.0007(4) 0.0030(4) -0.0043(4)
    C14 0.0268(6) 0.0429(8) 0.0298(6) -0.0083(5) 0.0009(5) -0.0097(5)
    C15 0.0377(7) 0.0336(7) 0.0498(8) -0.0065(6) 0.0080(6) -0.0106(6)
    C16 0.0289(6) 0.0289(7) 0.0483(8) 0.0030(5) 0.0089(6) 0.0010(6)
    N5 0.0191(5) 0.0340(6) 0.0264(5) -0.0008(4) 0.0012(4) 0.0034(4)
    N1' 0.0170(4) 0.0236(5) 0.0187(4) 0.0017(3) 0.0028(3) 0.0017(4)
    C2' 0.0189(5) 0.0215(5) 0.0202(5) 0.0008(4) 0.0023(4) 0.0024(4)
    C3' 0.0245(6) 0.0293(6) 0.0207(6) 0.0008(5) 0.0036(4) 0.0076(5)
    C4' 0.0267(6) 0.0338(6) 0.0208(6) -0.0018(5) 0.0093(4) 0.0047(5)
    C5' 0.0180(5) 0.0328(6) 0.0247(6) 0.0012(4) 0.0066(4) 0.0021(5)
    C6' 0.0173(5) 0.0216(5) 0.0208(5) 0.0003(4) 0.0033(4) 0.0003(4)
    C7' 0.0189(5) 0.0275(6) 0.0189(5) 0.0041(4) 0.0025(4) 0.0033(4)
    C8' 0.0259(6) 0.0290(6) 0.0351(7) 0.0041(5) 0.0054(5) 0.0001(5)
    N2' 0.0222(5) 0.0360(6) 0.0212(5) 0.0102(4) -0.0005(4) 0.0057(4)
    C9' 0.0226(6) 0.0433(7) 0.0183(5) 0.0057(5) -0.0005(4) -0.0012(5)
    C10' 0.0198(5) 0.0392(7) 0.0276(6) -0.0005(5) 0.0032(5) -0.0072(5)
    C11' 0.0210(5) 0.0284(6) 0.0254(6) 0.0007(4) 0.0057(4) 0.0016(5)
    N3' 0.0188(4) 0.0295(5) 0.0173(5) 0.0020(4) 0.0023(4) 0.0013(4)
    C12' 0.0168(5) 0.0264(6) 0.0192(5) 0.0033(4) 0.0035(4) 0.0016(4)
    C13' 0.0319(6) 0.0324(7) 0.0306(6) 0.0023(5) -0.0060(5) -0.0019(5)
    N4' 0.0179(5) 0.0331(5) 0.0249(5) 0.0073(4) 0.0026(4) 0.0025(4)
    C14' 0.0372(7) 0.0330(7) 0.0345(7) 0.0135(5) 0.0000(6) -0.0044(5)
    C15' 0.0383(7) 0.0274(7) 0.0484(8) -0.0012(5) -0.0094(6) 0.0076(6)
    C16' 0.0224(6) 0.0410(7) 0.0421(8) -0.0046(5) -0.0018(5) 0.0194(6)
    N5' 0.0213(5) 0.0400(6) 0.0242(5) 0.0072(4) 0.0074(4) 0.0091(4)
_geom_special_details
;
All e.s.d.'s (except the e.s.d. in the dihedral angle between two l.s. planes)
are estimated using the full covariance matrix. The cell e.s.d.'s are taken
into account individually in the estimation of e.s.d.'s in distances, angles
and torsion angles; correlations between e.s.d.'s in cell parameters are only
used when they are defined by crystal symmetry. An approximate (isotropic)
treatment of cell e.s.d.'s is used for estimating e.s.d.'s involving l.s.
planes.
;
loop_
    _geom_bond_atom_site_label_1
    _geom_bond_atom_site_label_2
    _geom_bond_site_symmetry_2
    _geom_bond_distance
    _geom_bond_publ_flag
    N1 C2 . 1.3471(15) ?
    N1 C6 . 1.3494(14) ?
    C2 C3 . 1.3908(17) ?
    C2 C7 . 1.5504(15) ?
    C3 C4 . 1.3943(18) ?
    C3 H3 . 0.9500 ?
    C4 C5 . 1.3903(19) ?
    C4 H4 . 0.9500 ?
    C5 C6 . 1.3949(17) ?
    C5 H5 . 0.9500 ?
    C6 C12 . 1.5453(16) ?
    C7 N3 . 1.4709(14) ?
    C7 N2 . 1.4786(15) ?
    C7 C8 . 1.5297(16) ?
    C8 H8A . 0.9800 ?
    C8 H8B . 0.9800 ?
    C8 H8C . 0.9800 ?
    N2 C9 . 1.4676(16) ?
    N2 H2N . 0.893(16) ?
    C9 C10 . 1.5217(19) ?
    C9 H9A . 0.9900 ?
    C9 H9B . 0.9900 ?
    C10 C11 . 1.527(2) ?
    C10 H10A . 0.9900 ?
    C10 H10B . 0.9900 ?
    C11 N3 . 1.4758(17) ?
    C11 H11A . 0.9900 ?
    C11 H11B . 0.9900 ?
    N3 H3N . 0.894(14) ?
    C12 N4 . 1.4653(14) ?
    C12 N5 . 1.4862(15) ?
    C12 C13 . 1.5293(17) ?
    C13 H13A . 0.9800 ?
    C13 H13B . 0.9800 ?
    C13 H13C . 0.9800 ?
    N4 C14 . 1.4683(16) ?
    N4 H4N . 0.908(16) ?
    C14 C15 . 1.523(2) ?
    C14 H14A . 0.9900 ?
    C14 H14B . 0.9900 ?
    C15 C16 . 1.5271(19) ?
    C15 H15A . 0.9900 ?
    C15 H15B . 0.9900 ?
    C16 N5 . 1.4764(17) ?
    C16 H16A . 0.9900 ?
    C16 H16B . 0.9900 ?
    N5 H5N . 0.901(15) ?
    N1' C2' . 1.3456(14) ?
    N1' C6' . 1.3523(14) ?
    C2' C3' . 1.3992(16) ?
    C2' C7' . 1.5515(15) ?
    C3' C4' . 1.3909(16) ?
    C3' H3' . 0.9500 ?
    C4' C5' . 1.3892(17) ?
    C4' H4' . 0.9500 ?
    C5' C6' . 1.3916(16) ?
    C5' H5' . 0.9500 ?
    C6' C12' . 1.5499(15) ?
    C7' N2' . 1.4742(15) ?
    C7' N3' . 1.4752(15) ?
    C7' C8' . 1.5337(17) ?
    C8' H8'1 . 0.9800 ?
    C8' H8'2 . 0.9800 ?
    C8' H8'3 . 0.9800 ?
    N2' C9' . 1.4774(17) ?
    N2' H2'N . 0.887(15) ?
    C9' C10' . 1.5284(18) ?
    C9' H9'1 . 0.9900 ?
    C9' H9'2 . 0.9900 ?
    C10' C11' . 1.5297(17) ?
    C10' H10C . 0.9900 ?
    C10' H10D . 0.9900 ?
    C11' N3' . 1.4707(15) ?
    C11' H11C . 0.9900 ?
    C11' H11D . 0.9900 ?
    N3' H3'N . 0.873(15) ?
    C12' N4' . 1.4676(14) ?
    C12' N5' . 1.4830(15) ?
    C12' C13' . 1.5318(16) ?
    C13' H13D . 0.9800 ?
    C13' H13E . 0.9800 ?
    C13' H13F . 0.9800 ?
    N4' C14' . 1.4715(17) ?
    N4' H4'N . 0.894(14) ?
    C14' C15' . 1.524(2) ?
    C14' H14C . 0.9900 ?
    C14' H14D . 0.9900 ?
    C15' C16' . 1.522(2) ?
    C15' H15C . 0.9900 ?
    C15' H15D . 0.9900 ?
    C16' N5' . 1.4715(18) ?
    C16' H16C . 0.9900 ?
    C16' H16D . 0.9900 ?
    N5' H5'N . 0.905(17) ?
loop_
    _geom_angle_atom_site_label_1
    _geom_angle_atom_site_label_2
    _geom_angle_atom_site_label_3
    _geom_angle_site_symmetry_1
    _geom_angle_site_symmetry_3
    _geom_angle
    _geom_angle_publ_flag
    C2 N1 C6 . . 119.31(9) ?
    N1 C2 C3 . . 122.14(10) ?
    N1 C2 C7 . . 114.37(9) ?
    C3 C2 C7 . . 123.29(10) ?
    C2 C3 C4 . . 118.36(12) ?
    C2 C3 H3 . . 120.8 ?
    C4 C3 H3 . . 120.8 ?
    C5 C4 C3 . . 119.79(11) ?
    C5 C4 H4 . . 120.1 ?
    C3 C4 H4 . . 120.1 ?
    C4 C5 C6 . . 118.44(11) ?
    C4 C5 H5 . . 120.8 ?
    C6 C5 H5 . . 120.8 ?
    N1 C6 C5 . . 121.89(11) ?
    N1 C6 C12 . . 114.35(9) ?
    C5 C6 C12 . . 123.73(10) ?
    N3 C7 N2 . . 111.31(9) ?
    N3 C7 C8 . . 108.63(9) ?
    N2 C7 C8 . . 107.05(9) ?
    N3 C7 C2 . . 109.88(9) ?
    N2 C7 C2 . . 112.93(9) ?
    C8 C7 C2 . . 106.82(9) ?
    C7 C8 H8A . . 109.5 ?
    C7 C8 H8B . . 109.5 ?
    H8A C8 H8B . . 109.5 ?
    C7 C8 H8C . . 109.5 ?
    H8A C8 H8C . . 109.5 ?
    H8B C8 H8C . . 109.5 ?
    C9 N2 C7 . . 112.79(9) ?
    C9 N2 H2N . . 108.2(9) ?
    C7 N2 H2N . . 109.7(9) ?
    N2 C9 C10 . . 108.94(10) ?
    N2 C9 H9A . . 109.9 ?
    C10 C9 H9A . . 109.9 ?
    N2 C9 H9B . . 109.9 ?
    C10 C9 H9B . . 109.9 ?
    H9A C9 H9B . . 108.3 ?
    C9 C10 C11 . . 108.86(10) ?
    C9 C10 H10A . . 109.9 ?
    C11 C10 H10A . . 109.9 ?
    C9 C10 H10B . . 109.9 ?
    C11 C10 H10B . . 109.9 ?
    H10A C10 H10B . . 108.3 ?
    N3 C11 C10 . . 112.98(10) ?
    N3 C11 H11A . . 109.0 ?
    C10 C11 H11A . . 109.0 ?
    N3 C11 H11B . . 109.0 ?
    C10 C11 H11B . . 109.0 ?
    H11A C11 H11B . . 107.8 ?
    C7 N3 C11 . . 112.97(10) ?
    C7 N3 H3N . . 106.7(9) ?
    C11 N3 H3N . . 107.8(9) ?
    N4 C12 N5 . . 111.38(9) ?
    N4 C12 C13 . . 108.09(9) ?
    N5 C12 C13 . . 107.68(10) ?
    N4 C12 C6 . . 110.20(9) ?
    N5 C12 C6 . . 111.44(9) ?
    C13 C12 C6 . . 107.89(10) ?
    C12 C13 H13A . . 109.5 ?
    C12 C13 H13B . . 109.5 ?
    H13A C13 H13B . . 109.5 ?
    C12 C13 H13C . . 109.5 ?
    H13A C13 H13C . . 109.5 ?
    H13B C13 H13C . . 109.5 ?
    C12 N4 C14 . . 113.55(9) ?
    C12 N4 H4N . . 106.1(10) ?
    C14 N4 H4N . . 109.3(10) ?
    N4 C14 C15 . . 113.43(11) ?
    N4 C14 H14A . . 108.9 ?
    C15 C14 H14A . . 108.9 ?
    N4 C14 H14B . . 108.9 ?
    C15 C14 H14B . . 108.9 ?
    H14A C14 H14B . . 107.7 ?
    C14 C15 C16 . . 109.68(11) ?
    C14 C15 H15A . . 109.7 ?
    C16 C15 H15A . . 109.7 ?
    C14 C15 H15B . . 109.7 ?
    C16 C15 H15B . . 109.7 ?
    H15A C15 H15B . . 108.2 ?
    N5 C16 C15 . . 109.18(10) ?
    N5 C16 H16A . . 109.8 ?
    C15 C16 H16A . . 109.8 ?
    N5 C16 H16B . . 109.8 ?
    C15 C16 H16B . . 109.8 ?
    H16A C16 H16B . . 108.3 ?
    C16 N5 C12 . . 112.33(9) ?
    C16 N5 H5N . . 106.5(9) ?
    C12 N5 H5N . . 106.9(9) ?
    C2' N1' C6' . . 118.98(9) ?
    N1' C2' C3' . . 122.03(10) ?
    N1' C2' C7' . . 115.63(9) ?
    C3' C2' C7' . . 122.28(10) ?
    C4' C3' C2' . . 118.40(10) ?
    C4' C3' H3' . . 120.8 ?
    C2' C3' H3' . . 120.8 ?
    C5' C4' C3' . . 119.90(11) ?
    C5' C4' H4' . . 120.1 ?
    C3' C4' H4' . . 120.1 ?
    C4' C5' C6' . . 118.32(10) ?
    C4' C5' H5' . . 120.8 ?
    C6' C5' H5' . . 120.8 ?
    N1' C6' C5' . . 122.36(10) ?
    N1' C6' C12' . . 115.19(9) ?
    C5' C6' C12' . . 122.38(9) ?
    N2' C7' N3' . . 110.01(9) ?
    N2' C7' C8' . . 109.07(9) ?
    N3' C7' C8' . . 107.73(9) ?
    N2' C7' C2' . . 108.77(9) ?
    N3' C7' C2' . . 114.13(9) ?
    C8' C7' C2' . . 106.99(9) ?
    C7' C8' H8'1 . . 109.5 ?
    C7' C8' H8'2 . . 109.5 ?
    H8'1 C8' H8'2 . . 109.5 ?
    C7' C8' H8'3 . . 109.5 ?
    H8'1 C8' H8'3 . . 109.5 ?
    H8'2 C8' H8'3 . . 109.5 ?
    C7' N2' C9' . . 112.56(9) ?
    C7' N2' H2'N . . 106.5(9) ?
    C9' N2' H2'N . . 108.0(9) ?
    N2' C9' C10' . . 113.59(10) ?
    N2' C9' H9'1 . . 108.8 ?
    C10' C9' H9'1 . . 108.8 ?
    N2' C9' H9'2 . . 108.8 ?
    C10' C9' H9'2 . . 108.8 ?
    H9'1 C9' H9'2 . . 107.7 ?
    C9' C10' C11' . . 109.20(9) ?
    C9' C10' H10C . . 109.8 ?
    C11' C10' H10C . . 109.8 ?
    C9' C10' H10D . . 109.8 ?
    C11' C10' H10D . . 109.8 ?
    H10C C10' H10D . . 108.3 ?
    N3' C11' C10' . . 108.81(9) ?
    N3' C11' H11C . . 109.9 ?
    C10' C11' H11C . . 109.9 ?
    N3' C11' H11D . . 109.9 ?
    C10' C11' H11D . . 109.9 ?
    H11C C11' H11D . . 108.3 ?
    C11' N3' C7' . . 112.85(9) ?
    C11' N3' H3'N . . 111.1(9) ?
    C7' N3' H3'N . . 109.3(9) ?
    N4' C12' N5' . . 111.85(9) ?
    N4' C12' C13' . . 107.93(9) ?
    N5' C12' C13' . . 107.19(9) ?
    N4' C12' C6' . . 110.29(9) ?
    N5' C12' C6' . . 111.41(8) ?
    C13' C12' C6' . . 107.99(9) ?
    C12' C13' H13D . . 109.5 ?
    C12' C13' H13E . . 109.5 ?
    H13D C13' H13E . . 109.5 ?
    C12' C13' H13F . . 109.5 ?
    H13D C13' H13F . . 109.5 ?
    H13E C13' H13F . . 109.5 ?
    C12' N4' C14' . . 112.71(9) ?
    C12' N4' H4'N . . 107.1(9) ?
    C14' N4' H4'N . . 109.8(9) ?
    N4' C14' C15' . . 113.76(11) ?
    N4' C14' H14C . . 108.8 ?
    C15' C14' H14C . . 108.8 ?
    N4' C14' H14D . . 108.8 ?
    C15' C14' H14D . . 108.8 ?
    H14C C14' H14D . . 107.7 ?
    C16' C15' C14' . . 109.76(11) ?
    C16' C15' H15C . . 109.7 ?
    C14' C15' H15C . . 109.7 ?
    C16' C15' H15D . . 109.7 ?
    C14' C15' H15D . . 109.7 ?
    H15C C15' H15D . . 108.2 ?
    N5' C16' C15' . . 109.26(10) ?
    N5' C16' H16C . . 109.8 ?
    C15' C16' H16C . . 109.8 ?
    N5' C16' H16D . . 109.8 ?
    C15' C16' H16D . . 109.8 ?
    H16C C16' H16D . . 108.3 ?
    C16' N5' C12' . . 112.71(10) ?
    C16' N5' H5'N . . 106.6(10) ?
    C12' N5' H5'N . . 103.9(10) ?
loop_
    _geom_torsion_atom_site_label_1
    _geom_torsion_atom_site_label_2
    _geom_torsion_atom_site_label_3
    _geom_torsion_atom_site_label_4
    _geom_torsion_site_symmetry_1
    _geom_torsion_site_symmetry_2
    _geom_torsion_site_symmetry_3
    _geom_torsion_site_symmetry_4
    _geom_torsion
    _geom_torsion_publ_flag
    C6 N1 C2 C3 . . . . -0.52(17) ?
    C6 N1 C2 C7 . . . . -175.43(9) ?
    N1 C2 C3 C4 . . . . 2.3(2) ?
    C7 C2 C3 C4 . . . . 176.79(12) ?
    C2 C3 C4 C5 . . . . -1.6(2) ?
    C3 C4 C5 C6 . . . . -0.8(2) ?
    C2 N1 C6 C5 . . . . -2.05(17) ?
    C2 N1 C6 C12 . . . . 179.94(9) ?
    C4 C5 C6 N1 . . . . 2.68(19) ?
    C4 C5 C6 C12 . . . . -179.50(12) ?
    N1 C2 C7 N3 . . . . -169.79(9) ?
    C3 C2 C7 N3 . . . . 15.36(15) ?
    N1 C2 C7 N2 . . . . -44.86(13) ?
    C3 C2 C7 N2 . . . . 140.29(12) ?
    N1 C2 C7 C8 . . . . 72.55(12) ?
    C3 C2 C7 C8 . . . . -102.30(13) ?
    N3 C7 N2 C9 . . . . 56.72(12) ?
    C8 C7 N2 C9 . . . . 175.30(9) ?
    C2 C7 N2 C9 . . . . -67.42(12) ?
    C7 N2 C9 C10 . . . . -60.40(12) ?
    N2 C9 C10 C11 . . . . 57.28(13) ?
    C9 C10 C11 N3 . . . . -53.72(13) ?
    N2 C7 N3 C11 . . . . -50.79(12) ?
    C8 C7 N3 C11 . . . . -168.41(9) ?
    C2 C7 N3 C11 . . . . 75.06(11) ?
    C10 C11 N3 C7 . . . . 50.98(13) ?
    N1 C6 C12 N4 . . . . -161.87(9) ?
    C5 C6 C12 N4 . . . . 20.16(16) ?
    N1 C6 C12 N5 . . . . -37.69(13) ?
    C5 C6 C12 N5 . . . . 144.34(12) ?
    N1 C6 C12 C13 . . . . 80.32(12) ?
    C5 C6 C12 C13 . . . . -97.65(13) ?
    N5 C12 N4 C14 . . . . -51.19(13) ?
    C13 C12 N4 C14 . . . . -169.29(11) ?
    C6 C12 N4 C14 . . . . 73.03(13) ?
    C12 N4 C14 C15 . . . . 50.09(15) ?
    N4 C14 C15 C16 . . . . -51.80(15) ?
    C14 C15 C16 N5 . . . . 55.64(15) ?
    C15 C16 N5 C12 . . . . -59.44(14) ?
    N4 C12 N5 C16 . . . . 56.92(12) ?
    C13 C12 N5 C16 . . . . 175.27(9) ?
    C6 C12 N5 C16 . . . . -66.59(12) ?
    C6' N1' C2' C3' . . . . -1.46(16) ?
    C6' N1' C2' C7' . . . . -178.67(9) ?
    N1' C2' C3' C4' . . . . 1.42(17) ?
    C7' C2' C3' C4' . . . . 178.44(10) ?
    C2' C3' C4' C5' . . . . -0.30(18) ?
    C3' C4' C5' C6' . . . . -0.70(18) ?
    C2' N1' C6' C5' . . . . 0.39(16) ?
    C2' N1' C6' C12' . . . . 177.37(9) ?
    C4' C5' C6' N1' . . . . 0.68(17) ?
    C4' C5' C6' C12' . . . . -176.09(10) ?
    N1' C2' C7' N2' . . . . -159.75(9) ?
    C3' C2' C7' N2' . . . . 23.05(14) ?
    N1' C2' C7' N3' . . . . -36.50(13) ?
    C3' C2' C7' N3' . . . . 146.30(11) ?
    N1' C2' C7' C8' . . . . 82.56(12) ?
    C3' C2' C7' C8' . . . . -94.63(12) ?
    N3' C7' N2' C9' . . . . -53.26(12) ?
    C8' C7' N2' C9' . . . . -171.21(10) ?
    C2' C7' N2' C9' . . . . 72.43(12) ?
    C7' N2' C9' C10' . . . . 51.37(13) ?
    N2' C9' C10' C11' . . . . -51.67(13) ?
    C9' C10' C11' N3' . . . . 55.04(12) ?
    C10' C11' N3' C7' . . . . -61.18(11) ?
    N2' C7' N3' C11' . . . . 59.80(11) ?
    C8' C7' N3' C11' . . . . 178.57(9) ?
    C2' C7' N3' C11' . . . . -62.78(12) ?
    N1' C6' C12' N4' . . . . 151.51(9) ?
    C5' C6' C12' N4' . . . . -31.51(15) ?
    N1' C6' C12' N5' . . . . 26.68(13) ?
    C5' C6' C12' N5' . . . . -156.34(10) ?
    N1' C6' C12' C13' . . . . -90.77(11) ?
    C5' C6' C12' C13' . . . . 86.21(13) ?
    N5' C12' N4' C14' . . . . 50.94(13) ?
    C13' C12' N4' C14' . . . . 168.61(10) ?
    C6' C12' N4' C14' . . . . -73.64(12) ?
    C12' N4' C14' C15' . . . . -50.04(13) ?
    N4' C14' C15' C16' . . . . 52.01(14) ?
    C14' C15' C16' N5' . . . . -55.21(14) ?
    C15' C16' N5' C12' . . . . 58.90(13) ?
    N4' C12' N5' C16' . . . . -56.78(12) ?
    C13' C12' N5' C16' . . . . -174.89(9) ?
    C6' C12' N5' C16' . . . . 67.17(12) ?
loop_
    _geom_hbond_atom_site_label_D
    _geom_hbond_atom_site_label_H
    _geom_hbond_atom_site_label_A
    _geom_hbond_site_symmetry_A
    _geom_hbond_distance_DH
    _geom_hbond_distance_HA
    _geom_hbond_distance_DA
    _geom_hbond_angle_DHA
    N2 H2N N5 3_566 0.893(16) 2.596(15) 3.3984(16) 149.9(12)
    N4 H4N N4' 1_455 0.908(16) 2.623(16) 3.4716(16) 155.8(13)
    N3' H3'N N5' 3_666 0.873(15) 2.418(15) 3.2662(17) 164.2(12)
data_global
_journal_date_recd_electronic     2010-11-29
_journal_date_accepted     2010-11-30
_journal_name_full     'Acta Crystallographica, Section E'
_journal_year     2011
_journal_volume     67
_journal_issue      1
_journal_page_first     o41
_journal_page_last     o41
_journal_paper_category     QO
_journal_coeditor_code     NG5081
_publ_contact_author
;
      Dr. Michael Bolte
      Institut f\"ur Organische Chemie
      J. W. Goethe-Universit\"at
      Max-von-Laue-Strasse 7
      60438 Frankfurt/Main
      Germany
;
_publ_contact_author_email     bolte@chemie.uni-frankfurt.de
_publ_contact_author_fax     '49 69 798 29239'
_publ_contact_author_phone     '49 69 798 29136'
_publ_section_title
;
2,6-Bis(2-methyl-1,3-diazinan-2-yl)pyridine
;
loop_
    _publ_author_name
    _publ_author_footnote
    _publ_author_address
    'Ton, Quoc-Cuong' .
;
Institut f\"ur Organische Chemie und Chemische Biologie
Goethe-Universit\"at Frankfurt
Max-von-Laue-Strasse 7
60438 Frankfurt/Main
Germany
;
    'Bolte, Michael' .
;
Institut f\"ur Anorganische und Analytische Chemie
Goethe-Universit\"at Frankfurt
Max-von-Laue-Strasse 7
60438 Frankfurt/Main
Germany
;
