# Supplementary material for: 2,6-Bis(2-methyl-1,3-diazinan-2-yl)pyridine
Source: Acta Crystallogr Sect E Struct Rep Online. 2010 Dec 8;67(Pt 1):o41. doi: 10.1107/S1600536810050063 (PMC3050144; doi:10.1107/S1600536810050063)
Supplement: Supplementary file 2 [file e-67-00o41-Isup2.hkl]

# 
# h,k,l, Fc-squared, Fo-squared, sigma(Fo-squared) and status flag 
# 
data_I
_shelx_title ' ctsun34 in P2(1)/c' 
_shelx_refln_list_code          4 
_shelx_F_calc_maximum      234.95 
_exptl_crystal_F_000      1200.00 
_reflns_d_resolution_high  0.8245 
 
loop_ 
 _symmetry_equiv_pos_as_xyz 
 'x, y, z' 
 '-x, y+1/2, -z+1/2' 
 '-x, -y, -z' 
 'x, -y-1/2, z-1/2' 
 
_cell_length_a    18.7150 
_cell_length_b     7.5120 
_cell_length_c    22.7300 
_cell_angle_alpha  90.000 
_cell_angle_beta  102.074 
_cell_angle_gamma  90.000 
 
_shelx_F_squared_multiplier     1.000 
 
loop_ 
 _refln_index_h 
 _refln_index_k 
 _refln_index_l 
 _refln_F_squared_calc 
 _refln_F_squared_meas 
 _refln_F_squared_sigma 
 _refln_observed_status 
   3   0   0      216.45      194.19      7.67 o 
   4   0   0    55201.30    66810.96   3533.76 o 
   5   0   0     2930.29     2696.64     71.65 o 
   6   0   0    16467.42    16757.42    809.64 o 
   7   0   0     3333.41     3425.07     82.65 o 
   8   0   0     3992.73     4035.70     84.69 o 
   9   0   0     5027.41     5501.43    132.66 o 
  10   0   0       80.99       59.80      5.34 o 
  11   0   0      555.70      621.75     16.94 o 
  12   0   0     1345.50     1485.17     38.52 o 
  13   0   0      122.74      111.44      5.58 o 
  14   0   0      113.70      110.25      5.66 o 
  15   0   0      300.26      317.83     16.37 o 
  16   0   0        1.73        0.31      5.62 o 
  17   0   0       62.19       54.17      5.81 o 
  18   0   0       83.78       83.43      5.82 o 
  19   0   0      117.71      116.66     13.17 o 
  20   0   0      166.42      183.56      6.90 o 
  21   0   0       56.97       62.59      6.73 o 
  22   0   0      191.72      204.05     14.78 o 
   2   1   0      135.69      123.28      4.59 o 
   3   1   0     4324.46     3885.67     35.61 o 
   4   1   0     3047.00     2600.85     35.32 o 
   5   1   0     2209.57     2169.65     28.99 o 
   6   1   0     2000.50     1952.38     22.24 o 
   7   1   0     6829.02     6988.63     90.15 o 
   8   1   0      640.88      656.51     10.67 o 
   9   1   0     1354.77     1360.85     14.94 o 
  10   1   0     1258.38     1240.30     24.01 o 
  11   1   0      704.90      679.12     17.10 o 
  12   1   0      798.81      725.14     14.48 o 
  13   1   0       15.04       26.30      3.86 o 
  14   1   0        1.34        0.29      3.29 o 
  15   1   0      101.68      104.51      3.98 o 
  16   1   0      934.79      854.20     12.75 o 
  17   1   0        8.91       12.26      3.99 o 
  18   1   0      420.25      383.89      9.21 o 
  19   1   0      215.76      204.02      8.30 o 
  20   1   0       73.26       70.93      4.23 o 
  21   1   0       15.55       32.33      4.36 o 
   0   2   0     4090.08     3829.07     56.52 o 
   1   2   0     5620.60     5346.49     41.47 o 
   2   2   0    12472.65    12357.73    249.80 o 
   3   2   0       52.53       49.21      3.75 o 
   4   2   0      869.01      792.69     10.30 o 
   5   2   0     6338.82     6061.22     68.75 o 
   6   2   0       97.37      114.96      4.01 o 
   7   2   0      182.59      202.24      4.37 o 
   8   2   0       25.34       26.97      3.78 o 
   9   2   0       57.79       74.94      3.64 o 
  10   2   0     2723.96     2830.12     41.74 o 
  11   2   0      438.62      455.88      5.71 o 
  12   2   0       38.53       37.09      3.51 o 
  13   2   0       64.95       65.24      3.63 o 
  14   2   0       22.47       28.89      4.15 o 
  15   2   0      192.52      176.67      4.57 o 
  16   2   0       86.17       88.04      4.18 o 
  17   2   0       31.70       35.84      3.77 o 
  18   2   0        9.26       18.12      3.96 o 
  19   2   0      222.98      205.07     10.80 o 
  20   2   0      113.38      131.50      4.99 o 
  21   2   0       11.39       10.89      4.10 o 
   1   3   0     1363.34     1319.48     16.51 o 
   2   3   0       76.54      102.91      3.84 o 
   3   3   0       48.65       39.67      4.27 o 
   4   3   0      233.92      264.78      4.71 o 
   5   3   0        0.25        4.19      3.40 o 
   6   3   0       78.70       77.33      3.97 o 
   7   3   0     1975.60     1907.93     19.61 o 
   8   3   0      223.10      225.47      4.11 o 
   9   3   0      417.62      407.91      5.05 o 
  10   3   0      254.65      220.35      4.62 o 
  11   3   0        8.34        6.08      3.75 o 
  12   3   0      116.39      110.00      4.27 o 
  13   3   0       79.44       89.50      4.16 o 
  14   3   0      390.25      383.18      5.48 o 
  15   3   0       12.85       12.40      4.04 o 
  16   3   0      289.56      293.67      6.63 o 
  17   3   0      256.62      264.99      6.42 o 
  18   3   0       12.65        6.25      4.10 o 
  19   3   0        2.06        3.90      4.12 o 
  20   3   0       23.82       30.35      4.36 o 
   0   4   0        1.59       15.41      8.06 o 
   1   4   0     2111.55     2151.36     21.29 o 
   2   4   0      737.69      724.48     10.25 o 
   3   4   0     2981.24     3020.55     32.43 o 
   4   4   0        2.79       -0.27      3.92 o 
   5   4   0      276.25      287.01      5.01 o 
   6   4   0        8.37       12.53      3.03 o 
   7   4   0      582.91      628.77     10.49 o 
   8   4   0      144.43      146.06      3.68 o 
   9   4   0      263.46      269.62      4.71 o 
  10   4   0      136.99      143.57      4.55 o 
  11   4   0      533.55      563.98      9.29 o 
  12   4   0      377.53      361.14      9.13 o 
  13   4   0        3.25       -1.58      3.92 o 
  14   4   0      137.21      135.67      4.46 o 
  15   4   0       19.92       23.85      3.96 o 
  16   4   0       23.25       35.47      3.82 o 
  17   4   0      118.59      119.36      4.52 o 
  18   4   0        0.25        0.16      4.40 o 
  19   4   0       30.34       32.47      4.42 o 
   1   5   0        7.81        7.37      3.42 o 
   2   5   0      179.91      149.71      5.42 o 
   3   5   0      192.80      191.38      6.72 o 
   4   5   0      127.90      122.62      4.22 o 
   5   5   0       46.89       57.75      4.36 o 
   6   5   0      647.28      649.24     13.24 o 
   7   5   0       63.47       61.85      3.85 o 
   8   5   0       60.60       67.25      4.00 o 
   9   5   0        7.90       11.59      3.69 o 
  10   5   0      137.54      140.46      3.83 o 
  11   5   0      833.52      817.57     14.72 o 
  12   5   0       59.01       67.10      4.51 o 
  13   5   0      372.12      351.48      5.44 o 
  14   5   0      169.07      174.07      4.24 o 
  15   5   0      104.95      112.79      4.06 o 
  16   5   0      109.49      103.25      4.57 o 
  17   5   0      128.69      139.78      4.63 o 
  18   5   0        2.09       10.67      4.70 o 
   0   6   0      770.08      806.09     24.20 o 
   1   6   0      263.29      262.43      4.72 o 
   2   6   0      150.08      157.05      4.58 o 
   3   6   0      357.10      357.87      5.61 o 
   4   6   0      832.55      818.91     10.89 o 
   5   6   0       73.70       85.32      4.62 o 
   6   6   0      448.08      416.80      5.70 o 
   7   6   0      162.65      168.50      5.52 o 
   8   6   0      100.52      108.93      4.59 o 
   9   6   0      173.90      182.56      4.48 o 
  10   6   0       64.52       65.96      3.96 o 
  11   6   0        0.01        6.59      4.23 o 
  12   6   0       75.51       80.51      5.18 o 
  13   6   0       13.97        8.66      4.43 o 
  14   6   0        3.76        1.32      4.59 o 
  15   6   0        0.88        2.21      4.31 o 
  16   6   0      213.21      208.24      7.35 o 
   1   7   0      242.89      230.13      4.45 o 
   2   7   0       13.78       20.49      4.50 o 
   3   7   0      330.83      323.43      5.59 o 
   4   7   0      278.06      274.60      6.06 o 
   5   7   0       65.25       66.47      4.19 o 
   6   7   0      170.96      189.71      5.09 o 
   7   7   0       67.36       70.28      4.91 o 
   8   7   0      450.06      444.41      9.63 o 
   9   7   0      481.56      462.25      5.45 o 
  10   7   0        3.75        2.02      4.49 o 
  11   7   0      134.92      132.50      4.54 o 
  12   7   0       15.89       20.11      4.62 o 
  13   7   0        0.02        5.90      4.22 o 
  14   7   0        4.95       14.43      5.98 o 
   0   8   0        3.35        5.40      5.44 o 
   1   8   0       34.09       36.51      4.20 o 
   2   8   0        7.98        9.56      4.60 o 
   3   8   0        7.68        7.86      4.59 o 
   4   8   0       59.12       70.45      4.74 o 
   5   8   0      248.44      226.94      5.25 o 
   6   8   0        0.04       -0.47      4.39 o 
   7   8   0       39.06       50.85      4.54 o 
   8   8   0      181.14      214.00      5.30 o 
   9   8   0        0.03       -1.96      4.95 o 
  10   8   0        0.09        7.45      5.42 o 
   1   9   0       44.13       56.65      4.63 o 
   2   9   0       71.64       83.14      4.90 o 
   3   9   0       50.95       69.85      9.13 o 
 -22   1   1        0.02        1.45      4.38 o 
 -21   1   1      121.03      125.23      4.25 o 
 -20   1   1      946.12      961.88     12.49 o 
 -19   1   1      716.44      725.98     18.28 o 
 -18   1   1       29.03       29.37      3.95 o 
 -17   1   1      971.84      938.19     25.27 o 
 -16   1   1       79.08       70.75      3.92 o 
 -15   1   1     1922.67     1909.28     20.69 o 
 -14   1   1       32.40       37.04      3.44 o 
 -13   1   1      170.71      183.60      3.74 o 
 -12   1   1     1168.55     1214.91     18.16 o 
 -11   1   1      501.66      447.74     10.94 o 
 -10   1   1      666.34      661.82     12.51 o 
  -9   1   1     3916.21     4108.70     85.76 o 
  -8   1   1       28.14       26.12      6.09 o 
  -7   1   1     1107.80     1082.18     22.11 o 
  -6   1   1     3636.48     3436.36     52.58 o 
  -5   1   1       11.80        8.47      2.71 o 
  -4   1   1    19597.46    20255.92    251.26 o 
  -3   1   1     7156.63     6482.15     71.75 o 
  -2   1   1    11568.01    10931.57    154.41 o 
   2   1   1        8.99        6.50      2.95 o 
   3   1   1       68.52       54.98      3.29 o 
   4   1   1     2507.74     2326.56     30.13 o 
   5   1   1     7283.12     7029.38     97.25 o 
   6   1   1      289.81      286.49      4.70 o 
   7   1   1       69.53       85.70      4.12 o 
   8   1   1       75.95       62.58      4.13 o 
   9   1   1     3724.08     3956.68     74.22 o 
  10   1   1      158.52      183.59      4.47 o 
  11   1   1       66.97       76.67      3.86 o 
  12   1   1      211.13      199.18      3.78 o 
  13   1   1      210.52      223.61     13.14 o 
  14   1   1      670.59      692.35      9.21 o 
  15   1   1       42.48       37.66      4.00 o 
  16   1   1      349.50      323.49     11.83 o 
  17   1   1        0.20        0.36      3.92 o 
  18   1   1       40.39       29.66      4.33 o 
  19   1   1        1.00       -1.67      4.13 o 
  20   1   1      102.88      113.77      6.32 o 
  21   1   1       70.09       76.86      4.42 o 
 -21   2   1      132.64      131.02      5.27 o 
 -20   2   1      181.28      176.35      4.44 o 
 -19   2   1      169.44      185.28      4.81 o 
 -18   2   1       97.11       88.01      4.49 o 
 -17   2   1      780.87      772.56     15.23 o 
 -16   2   1       96.73       77.26      4.26 o 
 -15   2   1      310.34      290.52      4.70 o 
 -14   2   1     1917.00     2007.57     47.25 o 
 -13   2   1      201.84      200.98      4.21 o 
 -12   2   1      325.87      333.20      5.84 o 
 -11   2   1      232.86      256.69      4.44 o 
 -10   2   1       35.15       26.07      3.59 o 
  -9   2   1        0.16        1.74      3.31 o 
  -8   2   1     2303.64     2317.93     38.06 o 
  -7   2   1        5.10       11.25      3.64 o 
  -6   2   1      221.81      212.17      4.57 o 
  -5   2   1      814.99      775.64     13.62 o 
  -4   2   1        7.08        2.98      2.63 o 
  -3   2   1     1647.60     1599.35     27.39 o 
  -2   2   1     9000.10     8943.69    139.56 o 
  -1   2   1     9560.20     9186.56     94.97 o 
   0   2   1     6808.73     6685.32     59.23 o 
   1   2   1       68.60       67.37      3.73 o 
   2   2   1     3633.47     3542.62     86.58 o 
   3   2   1      103.13       76.22      3.45 o 
   4   2   1      974.84      882.61     14.19 o 
   5   2   1     2804.93     2688.38     25.60 o 
   6   2   1        0.60        5.71      3.92 o 
   7   2   1      824.49      837.37     13.77 o 
   8   2   1     1482.55     1507.19     24.34 o 
   9   2   1      275.28      260.02      4.63 o 
  10   2   1       92.47       90.36      4.00 o 
  11   2   1        0.10       -1.32      3.11 o 
  12   2   1       85.25       84.56      4.20 o 
  13   2   1       65.79       66.86      3.91 o 
  14   2   1       28.66       28.72      3.56 o 
  15   2   1        5.95        9.46      4.11 o 
  16   2   1       29.74       28.76      3.82 o 
  17   2   1      864.46      890.79     11.54 o 
  18   2   1      247.72      258.48      4.33 o 
  19   2   1       68.64       87.89      4.56 o 
  20   2   1      311.33      320.04      8.10 o 
  21   2   1      708.05      723.81     13.67 o 
 -21   3   1        1.07        1.06      6.76 o 
 -20   3   1        9.56       10.38      3.95 o 
 -19   3   1      221.46      227.81      5.43 o 
 -18   3   1       91.94       83.97      4.92 o 
 -17   3   1        2.38        8.79      4.30 o 
 -16   3   1        9.05       20.75      3.45 o 
 -15   3   1       71.09       70.86      4.24 o 
 -14   3   1      208.41      195.47      6.00 o 
 -13   3   1       14.25       12.14      3.63 o 
 -12   3   1       46.22       40.54      4.12 o 
 -11   3   1     1467.99     1501.33     33.64 o 
 -10   3   1      278.76      268.81      4.96 o 
  -9   3   1      356.51      337.57      5.84 o 
  -8   3   1      239.00      253.81      4.87 o 
  -7   3   1       21.01       23.14      3.49 o 
  -6   3   1       53.22       46.68      3.76 o 
  -5   3   1       51.95       60.36      4.41 o 
  -4   3   1     1018.61      971.59     12.27 o 
  -3   3   1        1.15        8.83      3.56 o 
  -2   3   1       64.89       62.74      3.84 o 
  -1   3   1       22.45       18.48      3.73 o 
   0   3   1     4263.45     4393.25     52.87 o 
   1   3   1     1736.56     1796.71     20.47 o 
   2   3   1       24.10       24.23      4.10 o 
   3   3   1      462.80      471.20      5.91 o 
   4   3   1        4.49       13.47      3.88 o 
   5   3   1     2028.12     2073.09     29.10 o 
   6   3   1      459.74      418.89      4.98 o 
   7   3   1       35.42       24.12      3.63 o 
   8   3   1      299.91      285.87      4.42 o 
   9   3   1     2445.57     2609.55     36.93 o 
  10   3   1        6.14        6.73      3.76 o 
  11   3   1        1.24       -2.39      3.49 o 
  12   3   1       91.06       95.22      3.99 o 
  13   3   1        4.60        6.15      3.86 o 
  14   3   1        2.96        5.09      4.05 o 
  15   3   1      774.85      783.70      8.49 o 
  16   3   1      310.47      309.35      7.00 o 
  17   3   1        1.81        0.41      3.76 o 
  18   3   1      132.55      112.34      4.14 o 
  19   3   1        1.60       10.56      3.87 o 
  20   3   1        2.36       12.02      4.53 o 
 -19   4   1        4.18        7.06      4.91 o 
 -18   4   1       56.06       68.88      4.55 o 
 -17   4   1       14.33       19.38      4.76 o 
 -16   4   1       15.31       16.72      4.12 o 
 -15   4   1      166.09      164.07      4.53 o 
 -14   4   1     1043.27     1036.22     10.63 o 
 -13   4   1     1842.14     1771.34     37.71 o 
 -12   4   1      298.35      273.93      4.74 o 
 -11   4   1       46.95       50.48      4.13 o 
 -10   4   1      297.02      293.13      4.92 o 
  -9   4   1       52.43       53.43      4.17 o 
  -8   4   1     1768.32     1636.13     23.35 o 
  -7   4   1       85.21       79.59      3.35 o 
  -6   4   1      112.57      113.14      4.27 o 
  -5   4   1     1398.97     1556.02     22.92 o 
  -4   4   1     1335.91     1266.75     13.24 o 
  -3   4   1      177.99      186.30      5.67 o 
  -2   4   1      472.16      485.98      7.45 o 
  -1   4   1      469.86      505.06      7.42 o 
   0   4   1     1278.00     1385.95     16.18 o 
   1   4   1      989.04     1036.54     12.11 o 
   2   4   1       14.07       12.99      3.58 o 
   3   4   1      738.53      691.45      9.29 o 
   4   4   1      113.32      110.22      4.47 o 
   5   4   1       21.71       28.83      4.08 o 
   6   4   1      297.42      308.23      6.72 o 
   7   4   1        5.83        2.20      3.12 o 
   8   4   1      571.95      565.82      7.84 o 
   9   4   1       98.01       79.66      3.66 o 
  10   4   1      164.76      181.22      4.22 o 
  11   4   1       50.70       45.35      4.63 o 
  12   4   1      966.59      941.25     12.74 o 
  13   4   1        3.42        5.42      4.07 o 
  14   4   1      806.30      803.51     11.77 o 
  15   4   1       24.04       16.66      3.90 o 
  16   4   1        2.46        6.15      3.73 o 
  17   4   1      175.71      187.31      4.74 o 
  18   4   1       14.03       16.69      4.36 o 
  19   4   1       43.31       45.04      4.71 o 
 -18   5   1      488.71      479.94      8.79 o 
 -17   5   1       41.48       36.08      4.62 o 
 -16   5   1      205.66      196.36      5.15 o 
 -15   5   1       26.80       28.27      4.17 o 
 -14   5   1       67.99       64.08      4.60 o 
 -13   5   1      466.87      476.92      5.44 o 
 -12   5   1     1002.47      976.49     12.59 o 
 -11   5   1       58.45       57.98      4.08 o 
 -10   5   1        0.05       -0.17      4.34 o 
  -9   5   1     2182.95     2218.19     31.80 o 
  -8   5   1       10.04        8.08      4.00 o 
  -7   5   1     1058.30     1043.54     19.47 o 
  -6   5   1       28.07       23.08      4.13 o 
  -5   5   1        0.52        2.93      4.61 o 
  -4   5   1      205.05      226.40      4.58 o 
  -3   5   1     1703.30     1729.87     14.08 o 
  -2   5   1       40.11       40.94      3.39 o 
  -1   5   1      193.43      181.03      4.45 o 
   0   5   1      180.90      214.07      4.45 o 
   1   5   1      250.07      277.83      6.30 o 
   2   5   1        0.05        0.27      3.68 o 
   3   5   1      126.32      149.17      4.20 o 
   4   5   1      967.20      982.14      8.94 o 
   5   5   1       18.39       29.03      3.57 o 
   6   5   1      261.44      260.83      6.40 o 
   7   5   1      536.06      504.68      6.74 o 
   8   5   1     1034.94     1029.15     12.22 o 
   9   5   1       81.46       77.07      4.67 o 
  10   5   1      153.39      163.05      4.56 o 
  11   5   1      403.24      401.19      6.99 o 
  12   5   1     1250.69     1214.26     18.14 o 
  13   5   1     1210.25     1203.62     24.45 o 
  14   5   1      190.95      192.40      4.31 o 
  15   5   1       10.32       12.24      3.97 o 
  16   5   1       11.95        9.12      4.31 o 
  17   5   1      255.16      272.20      8.98 o 
  18   5   1       55.04       60.00      4.74 o 
 -16   6   1       33.94       49.98      4.60 o 
 -15   6   1      161.61      167.30      6.88 o 
 -14   6   1        2.98        6.61      4.95 o 
 -13   6   1       15.72       17.60      4.94 o 
 -12   6   1       87.72       91.54      4.68 o 
 -11   6   1      168.98      174.67      4.80 o 
 -10   6   1       33.17       29.00      4.51 o 
  -9   6   1      176.30      169.37      5.16 o 
  -8   6   1       33.48       46.53      4.09 o 
  -7   6   1      125.00      128.26      4.71 o 
  -6   6   1      100.88       84.07      4.26 o 
  -5   6   1      158.05      173.03      4.72 o 
  -4   6   1      196.25      187.20      5.54 o 
  -3   6   1      134.34      134.66      4.92 o 
  -2   6   1      202.49      206.31      5.20 o 
  -1   6   1      715.85      751.13     14.78 o 
   0   6   1      384.75      397.57      7.98 o 
   1   6   1        2.32        9.16      3.79 o 
   2   6   1        8.91       10.36      3.98 o 
   3   6   1       94.71      109.86      4.35 o 
   4   6   1     1206.31     1229.21     15.71 o 
   5   6   1      138.07      141.25      5.02 o 
   6   6   1      167.68      167.98      4.40 o 
   7   6   1        7.43       11.96      4.47 o 
   8   6   1        0.05        8.89      3.83 o 
   9   6   1      196.66      191.80      5.19 o 
  10   6   1      246.54      261.45      6.16 o 
  11   6   1        9.24        9.85      4.00 o 
  12   6   1     1756.73     1713.63     22.64 o 
  13   6   1      194.70      193.28      4.55 o 
  14   6   1        1.28        5.68      4.32 o 
  15   6   1       47.82       58.99      4.62 o 
  16   6   1       86.90       94.19      4.50 o 
 -14   7   1      197.99      204.96      5.31 o 
 -13   7   1       14.15       14.16      4.66 o 
 -12   7   1        3.90       11.24      5.01 o 
 -11   7   1      286.98      266.60      5.04 o 
 -10   7   1       28.86       23.76      4.86 o 
  -9   7   1        1.96        1.05      4.43 o 
  -8   7   1       74.72       71.87      4.73 o 
  -7   7   1      739.18      687.57     12.36 o 
  -6   7   1      437.15      417.63      7.35 o 
  -5   7   1        7.53       15.77      4.62 o 
  -4   7   1      251.06      242.25      6.03 o 
  -3   7   1       24.93       33.36      4.29 o 
  -2   7   1      244.03      210.25      4.85 o 
  -1   7   1      171.73      178.18      4.11 o 
   0   7   1        1.15        4.32      3.72 o 
   1   7   1      379.19      393.34      7.18 o 
   2   7   1      142.66      138.82      4.60 o 
   3   7   1      128.42      133.02      4.82 o 
   4   7   1        0.25        5.40      4.19 o 
   5   7   1      256.00      254.60      5.26 o 
   6   7   1      173.19      170.05      4.91 o 
   7   7   1        1.59        5.14      4.18 o 
   8   7   1       47.95       51.87      4.49 o 
   9   7   1       32.63       31.72      4.54 o 
  10   7   1      144.99      138.81      4.65 o 
  11   7   1      236.13      228.42      5.21 o 
  12   7   1       28.91       26.95      4.35 o 
  13   7   1      414.52      385.86      7.39 o 
 -10   8   1        9.42       15.10      5.33 o 
  -9   8   1      299.80      293.60     10.59 o 
  -8   8   1      360.34      376.67      6.35 o 
  -7   8   1       27.78       23.83      5.35 o 
  -6   8   1      186.34      188.87      5.36 o 
  -5   8   1       13.17       15.72      4.53 o 
  -4   8   1       23.88       33.13      4.90 o 
  -3   8   1       11.24       17.75      4.16 o 
  -2   8   1        9.87       15.70      4.44 o 
  -1   8   1      116.67      111.26      4.12 o 
   0   8   1        1.02        4.21      4.25 o 
   1   8   1        9.00       12.80      4.75 o 
   2   8   1      112.98      112.54      4.66 o 
   3   8   1       25.22       31.92      4.51 o 
   4   8   1      238.88      221.47      5.47 o 
   5   8   1      155.30      139.95      5.01 o 
   6   8   1       21.22       18.11      4.59 o 
   7   8   1      127.32      135.01      5.31 o 
   8   8   1      123.74      127.85      5.20 o 
   9   8   1       16.64       23.82      4.86 o 
  10   8   1       47.77       42.55      5.57 o 
  -3   9   1        2.00       -3.67      8.55 o 
  -2   9   1       61.75       68.78      4.77 o 
  -1   9   1        2.49        9.25      4.98 o 
   0   9   1        7.38        1.51      5.23 o 
   1   9   1        0.75        1.57      4.22 o 
   2   9   1       36.59       44.64      6.76 o 
 -22   0   2       59.28       65.51      5.67 o 
 -21   0   2     1526.26     1628.01     63.56 o 
 -20   0   2      106.51       91.86      7.19 o 
 -19   0   2     3727.89     3423.68     82.44 o 
 -18   0   2       59.06       36.68      8.57 o 
 -17   0   2      131.43      112.29      6.00 o 
 -16   0   2      270.34      259.11     13.46 o 
 -15   0   2       98.74       89.03      5.25 o 
 -14   0   2       44.02       45.27      4.79 o 
 -13   0   2     1981.81     1991.54     70.75 o 
 -12   0   2       44.50       60.80      6.60 o 
 -11   0   2      117.26      108.38      5.31 o 
 -10   0   2      134.37      130.94      7.59 o 
  -9   0   2     1169.59     1237.74     38.92 o 
  -8   0   2      331.44      290.54      6.99 o 
  -7   0   2      232.07      175.06     14.16 o 
  -6   0   2     5322.01     5266.81    109.94 o 
  -5   0   2     5680.57     5285.86     93.47 o 
  -4   0   2      206.04      187.79      9.01 o 
  -3   0   2     1221.96     1067.79     15.62 o 
   3   0   2    27787.50    29754.34   1543.99 o 
   4   0   2    19065.27    19496.91    708.87 o 
   5   0   2     3020.86     2704.97     51.41 o 
   6   0   2     1015.76      964.02     13.71 o 
   7   0   2     5368.81     5385.80    160.00 o 
   8   0   2     1561.42     1574.91     37.49 o 
   9   0   2     6053.64     6430.21    274.07 o 
  10   0   2        7.28       17.89      4.72 o 
  11   0   2      272.02      348.95     13.03 o 
  12   0   2      289.77      292.05      7.10 o 
  13   0   2      237.71      186.29      5.61 o 
  14   0   2      265.88      259.22      9.25 o 
  15   0   2     1432.80     1388.36     57.62 o 
  16   0   2      341.07      301.09     13.21 o 
  17   0   2      233.69      257.30      6.22 o 
  18   0   2      137.31      114.45      5.18 o 
  19   0   2        7.27       11.80      6.63 o 
  20   0   2        8.11       24.54      9.32 o 
  21   0   2      128.15      107.90      6.68 o 
 -22   1   2       15.50       14.13      4.31 o 
 -21   1   2       68.04       64.12      4.06 o 
 -20   1   2      252.03      253.67      9.54 o 
 -19   1   2       14.13       15.18      4.48 o 
 -18   1   2       52.31       54.00      4.73 o 
 -17   1   2      133.73      121.73      4.41 o 
 -16   1   2       78.10       88.10      3.78 o 
 -15   1   2      288.47      275.25      4.30 o 
 -14   1   2      798.38      759.01     18.89 o 
 -13   1   2      448.44      420.93     10.51 o 
 -12   1   2      439.75      436.56      4.94 o 
 -11   1   2      675.74      706.31     10.91 o 
 -10   1   2      292.47      309.67      6.35 o 
  -9   1   2     3036.57     3270.23     48.55 o 
  -8   1   2     7009.12     7104.63     76.40 o 
  -7   1   2      103.95      120.30      4.01 o 
  -6   1   2      626.70      507.58      8.07 o 
  -5   1   2     7493.54     7309.51     51.49 o 
  -4   1   2     1054.71      893.24      8.35 o 
  -3   1   2      432.01      357.80      6.51 o 
  -2   1   2     7015.65     6587.63     77.83 o 
  -1   1   2     2642.18     2346.10     53.85 o 
   0   1   2    19067.74    20316.10    554.12 o 
   1   1   2      284.63      244.32      5.32 o 
   2   1   2     6487.32     6097.32     96.19 o 
   3   1   2     7390.63     6887.06     51.48 o 
   4   1   2      344.13      318.74      6.35 o 
   5   1   2      134.35      136.35      3.80 o 
   6   1   2      708.67      659.75     16.11 o 
   7   1   2       53.34       61.09      3.66 o 
   8   1   2      113.53      150.07      4.24 o 
   9   1   2       43.61       40.15      5.86 o 
  10   1   2      420.74      414.11      7.32 o 
  11   1   2      185.33      181.40      3.91 o 
  12   1   2       91.10      107.75      4.21 o 
  13   1   2       55.43       46.05      3.69 o 
  14   1   2     1563.28     1501.15     28.48 o 
  15   1   2      129.59      121.77      3.91 o 
  16   1   2       10.22       15.14      3.80 o 
  17   1   2       33.82       32.66      4.48 o 
  18   1   2      265.12      264.54      8.14 o 
  19   1   2       90.57      110.35      4.69 o 
  20   1   2        0.01       -1.69      3.76 o 
  21   1   2      346.49      366.68     12.14 o 
 -21   2   2        0.16       -1.86      4.34 o 
 -20   2   2       35.55       49.76      4.45 o 
 -19   2   2      102.65      113.16      4.18 o 
 -18   2   2      175.09      164.74      4.97 o 
 -17   2   2       19.42       28.54      3.74 o 
 -16   2   2      231.36      237.21      7.30 o 
 -15   2   2      738.66      768.53     18.98 o 
 -14   2   2        2.22        2.72      3.53 o 
 -13   2   2        2.57        2.16      3.32 o 
 -12   2   2       16.32       28.82      3.28 o 
 -11   2   2      439.68      506.19      6.28 o 
 -10   2   2       20.91       30.13      3.42 o 
  -9   2   2      906.24     1012.57     22.87 o 
  -8   2   2     1166.81     1281.08     20.13 o 
  -7   2   2     2752.69     2836.58     31.65 o 
  -6   2   2       19.93       23.03      4.31 o 
  -5   2   2     2092.16     1991.89     34.35 o 
  -4   2   2      444.11      468.00      9.12 o 
  -3   2   2      868.13      868.31     12.84 o 
  -2   2   2      451.17      417.66      7.04 o 
  -1   2   2        6.63        8.64      3.87 o 
   0   2   2     4418.44     4198.86     60.49 o 
   1   2   2      422.46      359.47      5.43 o 
   2   2   2     7005.20     7174.95    145.06 o 
   3   2   2       86.19       80.14      3.51 o 
   4   2   2     1632.99     1518.07      8.52 o 
   5   2   2      360.91      369.44      5.01 o 
   6   2   2     2235.01     2287.58     23.27 o 
   7   2   2      979.03      905.07     14.68 o 
   8   2   2      437.69      475.30      7.60 o 
   9   2   2      114.92      116.71      3.84 o 
  10   2   2      459.31      470.68      8.93 o 
  11   2   2      752.31      765.36     15.92 o 
  12   2   2        0.00        3.82      3.90 o 
  13   2   2     1670.52     1714.49     32.72 o 
  14   2   2      371.67      360.09     13.13 o 
  15   2   2       39.61       46.78      3.64 o 
  16   2   2       30.40       36.07      3.73 o 
  17   2   2      255.44      241.66      6.09 o 
  18   2   2      142.88      122.80      4.30 o 
  19   2   2      236.34      229.57      4.53 o 
  20   2   2       96.86      117.67      5.65 o 
  21   2   2       61.72       72.73      4.26 o 
 -21   3   2       79.18       79.86      4.66 o 
 -20   3   2        4.55       11.51      4.12 o 
 -19   3   2       30.72       36.18      4.95 o 
 -18   3   2      129.25      112.36      4.00 o 
 -17   3   2      339.70      349.28     10.77 o 
 -16   3   2       73.80       76.98      4.12 o 
 -15   3   2       36.25       41.34      3.89 o 
 -14   3   2        0.02        5.01      3.59 o 
 -13   3   2      357.59      356.60      7.45 o 
 -12   3   2       24.66       29.43      3.63 o 
 -11   3   2       62.27       64.88      4.07 o 
 -10   3   2       25.56       24.28      3.61 o 
  -9   3   2        0.22        2.28      3.38 o 
  -8   3   2     3506.98     3779.07     49.14 o 
  -7   3   2      546.62      546.49      8.22 o 
  -6   3   2      328.96      346.26      5.54 o 
  -5   3   2       11.63       11.15      4.54 o 
  -4   3   2       62.22       71.26      4.07 o 
  -3   3   2     1061.54     1163.18     20.83 o 
  -2   3   2       43.54       60.10      4.42 o 
  -1   3   2       43.08       40.20      3.98 o 
   0   3   2        0.05       -0.25      3.42 o 
   1   3   2     6334.30     6502.16    109.75 o 
   2   3   2     7054.00     7377.18     86.63 o 
   3   3   2     2046.89     2065.19     34.98 o 
   4   3   2        6.65        9.60      3.74 o 
   5   3   2       33.50       39.04      3.89 o 
   6   3   2      359.13      395.39      4.81 o 
   7   3   2      779.58      749.67      8.69 o 
   8   3   2       27.15       32.91      3.63 o 
   9   3   2      117.24      119.48      4.39 o 
  10   3   2       19.42       30.40      3.65 o 
  11   3   2        6.85        4.31      3.47 o 
  12   3   2      140.01      155.81      4.19 o 
  13   3   2       69.12       64.24      4.05 o 
  14   3   2       12.80       11.44      3.48 o 
  15   3   2       16.99       24.51      4.00 o 
  16   3   2      167.54      157.53      4.60 o 
  17   3   2       56.88       56.37      3.70 o 
  18   3   2        0.53        3.16      4.06 o 
  19   3   2      148.60      143.75      4.49 o 
  20   3   2        4.71       10.39      4.39 o 
 -20   4   2       39.33       37.44      4.96 o 
 -19   4   2       17.57       22.52      4.26 o 
 -18   4   2      317.72      307.26      5.87 o 
 -17   4   2       73.34       85.47      4.62 o 
 -16   4   2      228.60      237.37      5.18 o 
 -15   4   2      121.85      129.50      4.47 o 
 -14   4   2      302.60      278.19      4.76 o 
 -13   4   2       38.07       48.21      4.01 o 
 -12   4   2       60.57       60.67      4.16 o 
 -11   4   2      657.08      654.71      7.24 o 
 -10   4   2       24.01       29.14      3.76 o 
  -9   4   2      682.54      724.45     10.31 o 
  -8   4   2       17.98       21.97      3.51 o 
  -7   4   2      267.90      262.85      4.48 o 
  -6   4   2      449.11      437.60      6.99 o 
  -5   4   2       86.57       82.16      3.77 o 
  -4   4   2      885.99      934.60     14.59 o 
  -3   4   2      367.12      385.29      7.46 o 
  -2   4   2      828.58      886.62     14.52 o 
  -1   4   2      676.91      759.90      9.14 o 
   0   4   2     1067.30     1128.19     16.02 o 
   1   4   2      582.13      623.95      8.72 o 
   2   4   2      230.20      279.54      5.09 o 
   3   4   2     3299.99     3410.16     48.44 o 
   4   4   2        7.40        7.90      3.68 o 
   5   4   2      256.13      260.44      6.58 o 
   6   4   2       19.88       25.97      3.28 o 
   7   4   2      815.13      812.39     10.39 o 
   8   4   2      107.13       96.56      3.99 o 
   9   4   2     1050.53      991.73     18.55 o 
  10   4   2       33.43       23.36      4.29 o 
  11   4   2      249.14      238.49      4.67 o 
  12   4   2     1305.49     1251.20     18.33 o 
  13   4   2      209.08      199.63      6.86 o 
  14   4   2      362.56      361.24      6.05 o 
  15   4   2      379.82      385.18     11.68 o 
  16   4   2       10.78        9.38      3.69 o 
  17   4   2        9.19       14.73      4.57 o 
  18   4   2       81.04       93.65      4.64 o 
  19   4   2      234.13      283.65      9.62 o 
 -18   5   2       21.21       32.93      4.49 o 
 -17   5   2        2.57        2.82      4.30 o 
 -16   5   2       68.36       71.39      4.69 o 
 -15   5   2      105.94      126.27      4.89 o 
 -14   5   2      126.55      146.47      5.04 o 
 -13   5   2      655.90      616.66     13.31 o 
 -12   5   2        0.02        2.79      4.42 o 
 -11   5   2       66.96       77.10      3.63 o 
 -10   5   2        0.00        4.54      3.91 o 
  -9   5   2       57.56       62.29      4.13 o 
  -8   5   2      114.05      117.19      5.02 o 
  -7   5   2       48.94       44.19      4.10 o 
  -6   5   2       19.24       37.86      4.66 o 
  -5   5   2      256.48      281.14      5.17 o 
  -4   5   2     1077.44     1078.38     12.28 o 
  -3   5   2       94.26      105.54      4.39 o 
  -2   5   2      199.68      201.02      4.30 o 
  -1   5   2      302.79      315.76      5.38 o 
   0   5   2      156.16      155.80      4.00 o 
   1   5   2      164.72      169.30      3.90 o 
   2   5   2     1954.84     2012.03     27.71 o 
   3   5   2       45.09       53.04      3.84 o 
   4   5   2      292.40      293.78      6.34 o 
   5   5   2      224.05      221.91      4.80 o 
   6   5   2       10.51       11.71      3.78 o 
   7   5   2        8.64        5.13      3.75 o 
   8   5   2      144.15      131.39      3.80 o 
   9   5   2      109.94      117.02      3.87 o 
  10   5   2     2688.81     2678.21     39.12 o 
  11   5   2        8.06       16.58      4.29 o 
  12   5   2      368.21      371.06      6.61 o 
  13   5   2      732.27      726.19     10.92 o 
  14   5   2     1530.14     1473.47     31.52 o 
  15   5   2      135.01      129.19      4.18 o 
  16   5   2        1.90        8.85      4.51 o 
  17   5   2       23.77       19.45      4.03 o 
  18   5   2       45.89       61.79      8.54 o 
 -16   6   2      177.00      166.31      5.05 o 
 -15   6   2       64.49       75.28      5.40 o 
 -14   6   2       30.40       36.23      4.50 o 
 -13   6   2      273.07      264.19      6.11 o 
 -12   6   2       46.00       51.34      5.01 o 
 -11   6   2      149.92      148.29      4.53 o 
 -10   6   2      137.61      146.84      4.48 o 
  -9   6   2      200.50      183.35      4.85 o 
  -8   6   2       23.18       30.00      4.41 o 
  -7   6   2      112.04      112.23      4.43 o 
  -6   6   2     1446.31     1345.53     14.03 o 
  -5   6   2      784.16      733.00     16.20 o 
  -4   6   2      103.24       98.48      4.64 o 
  -3   6   2      262.28      266.31      5.37 o 
  -2   6   2     3279.39     3317.60     38.60 o 
  -1   6   2       28.54       39.72      3.71 o 
   0   6   2        2.36        7.67      4.33 o 
   1   6   2       63.62       48.66      3.65 o 
   2   6   2       38.55       34.53      4.08 o 
   3   6   2     1647.03     1628.03     16.58 o 
   4   6   2      362.07      362.90      5.41 o 
   5   6   2      518.95      530.78      8.99 o 
   6   6   2        0.95        1.55      4.12 o 
   7   6   2      317.16      317.96      6.04 o 
   8   6   2        2.16        4.84      4.38 o 
   9   6   2       41.12       50.47      3.76 o 
  10   6   2       20.85       20.33      4.09 o 
  11   6   2      332.02      335.98      7.26 o 
  12   6   2      591.64      566.38      8.77 o 
  13   6   2       24.78       21.18      4.50 o 
  14   6   2        1.47        5.70      4.01 o 
  15   6   2       78.61       70.99      4.70 o 
  16   6   2      187.68      185.62      5.08 o 
 -14   7   2        6.70        5.46      4.68 o 
 -13   7   2       36.28       35.43      4.41 o 
 -12   7   2      153.63      153.89      4.86 o 
 -11   7   2        0.33        5.15      5.14 o 
 -10   7   2        5.95        9.27      5.50 o 
  -9   7   2       56.06       58.23      4.93 o 
  -8   7   2      663.16      620.71     11.66 o 
  -7   7   2       79.22       77.64      4.37 o 
  -6   7   2       18.22       19.70      4.87 o 
  -5   7   2      140.74      160.41      5.46 o 
  -4   7   2      146.87      142.87      4.56 o 
  -3   7   2      519.48      508.04      6.39 o 
  -2   7   2        0.02        4.80      3.45 o 
  -1   7   2       85.92       87.76      3.73 o 
   0   7   2       41.82       39.64      3.90 o 
   1   7   2      268.80      279.36      5.18 o 
   2   7   2      228.89      212.74      4.65 o 
   3   7   2       22.68       22.34      4.17 o 
   4   7   2        4.26        6.66      4.45 o 
   5   7   2       45.34       43.00      4.34 o 
   6   7   2      439.33      436.71      8.79 o 
   7   7   2       31.36       29.43      4.39 o 
   8   7   2      392.13      386.64      6.53 o 
   9   7   2      108.20       95.90      5.51 o 
  10   7   2        4.57        1.62      4.44 o 
  11   7   2        0.18        1.53      4.41 o 
  12   7   2       60.67       57.01      5.06 o 
  13   7   2        0.05       -0.86      4.68 o 
 -10   8   2       68.11       75.02      5.46 o 
  -9   8   2        5.17        7.91      5.38 o 
  -8   8   2       67.24       62.39      5.77 o 
  -7   8   2       51.23       55.60      5.18 o 
  -6   8   2        2.40        3.15      5.62 o 
  -5   8   2       17.83       18.48      5.24 o 
  -4   8   2      187.48      181.24      5.17 o 
  -3   8   2       24.68       32.42      4.77 o 
  -2   8   2       45.10       47.19      4.28 o 
  -1   8   2      133.71      139.53      4.84 o 
   0   8   2      164.66      144.11      4.46 o 
   1   8   2       71.75       77.16      4.35 o 
   2   8   2       13.41       18.62      4.63 o 
   3   8   2       30.00       33.07      4.82 o 
   4   8   2        0.37       -0.82      4.44 o 
   5   8   2       85.18       90.30      4.80 o 
   6   8   2       71.41       83.40      5.04 o 
   7   8   2      176.70      172.72      5.31 o 
   8   8   2        1.62        6.87      4.79 o 
   9   8   2        0.45        9.86      4.56 o 
  10   8   2      234.45      218.86     17.00 o 
  -2   9   2        0.32       -2.03      5.03 o 
  -1   9   2        5.85       18.94      5.19 o 
   0   9   2       52.11       60.38      5.15 o 
   1   9   2      116.73      121.52      4.84 o 
   2   9   2        5.87        7.84      8.53 o 
 -22   1   3      194.62      179.52      5.41 o 
 -21   1   3       12.93       15.51      3.86 o 
 -20   1   3      234.33      217.06      4.56 o 
 -19   1   3       73.69       75.98      4.23 o 
 -18   1   3      191.40      185.01      5.50 o 
 -17   1   3        2.32        4.62      3.97 o 
 -16   1   3        3.77        5.09      3.51 o 
 -15   1   3      178.47      192.49      4.07 o 
 -14   1   3      676.53      665.85     10.77 o 
 -13   1   3       40.95       44.62      3.38 o 
 -12   1   3      186.15      215.00      5.76 o 
 -11   1   3      116.80      135.02      3.70 o 
 -10   1   3        0.28       -1.43      3.58 o 
  -9   1   3      741.30      745.32     12.41 o 
  -8   1   3     2236.78     2218.79     24.39 o 
  -7   1   3     1262.37     1181.12     16.76 o 
  -6   1   3     1632.00     1606.86     17.68 o 
  -5   1   3       63.87       64.57      3.52 o 
  -4   1   3     1197.39     1030.49      9.01 o 
  -3   1   3     1811.83     1612.49     23.75 o 
  -2   1   3       12.24       11.31      3.54 o 
  -1   1   3    10885.99    10450.09    192.82 o 
   0   1   3    13663.97    13633.53    129.76 o 
   1   1   3     7761.67     7038.10     93.30 o 
   2   1   3      139.40      115.69      4.02 o 
   3   1   3      863.60      736.37     11.26 o 
   4   1   3       98.58      117.07      3.54 o 
   5   1   3      891.13      808.01     13.77 o 
   6   1   3     1670.40     1595.56     24.38 o 
   7   1   3        1.62       -2.47      3.78 o 
   8   1   3      216.64      231.19      4.92 o 
   9   1   3     6689.54     7076.91    152.30 o 
  10   1   3       81.86       92.06      3.81 o 
  11   1   3     1162.26     1139.92     24.11 o 
  12   1   3        1.16        5.19      4.04 o 
  13   1   3      274.43      296.34      8.53 o 
  14   1   3      174.90      186.10      4.33 o 
  15   1   3      508.01      511.04      8.32 o 
  16   1   3       57.88       54.49      4.38 o 
  17   1   3      707.22      713.43     10.13 o 
  18   1   3       28.90       35.62      4.46 o 
  19   1   3       92.91       81.17      5.82 o 
  20   1   3       33.63       35.55      3.94 o 
  21   1   3       71.19       77.17      4.63 o 
 -21   2   3        4.04        7.08      4.18 o 
 -20   2   3       87.89      103.91      4.42 o 
 -19   2   3       18.81       17.64      4.01 o 
 -18   2   3       79.66       66.39      4.48 o 
 -17   2   3      976.41      917.80     14.99 o 
 -16   2   3      470.16      421.24      5.44 o 
 -15   2   3       26.44       46.92      4.12 o 
 -14   2   3       31.18       37.08      3.92 o 
 -13   2   3      268.33      221.04      5.17 o 
 -12   2   3      858.00      929.39      7.62 o 
 -11   2   3        0.81       -3.06      3.65 o 
 -10   2   3        0.09       -0.94      3.36 o 
  -9   2   3     3515.28     3897.78    100.15 o 
  -8   2   3     4593.78     4747.65     59.38 o 
  -7   2   3      278.38      280.60      5.08 o 
  -6   2   3     1291.92     1385.15     12.84 o 
  -5   2   3     1305.99     1314.02     17.97 o 
  -4   2   3        5.85        7.23      2.90 o 
  -3   2   3     1439.60     1367.02     15.88 o 
  -2   2   3       24.52       14.39      3.30 o 
  -1   2   3     5605.62     5402.11     70.88 o 
   0   2   3     3362.55     3349.42     66.60 o 
   1   2   3       60.67       56.34      3.15 o 
   2   2   3     2737.82     2538.17     32.01 o 
   3   2   3     1207.26     1170.53     15.51 o 
   4   2   3      215.11      229.39      4.64 o 
   5   2   3      107.93      106.52      3.68 o 
   6   2   3      458.94      441.38      5.62 o 
   7   2   3      359.56      361.63      6.40 o 
   8   2   3      399.30      432.13      8.10 o 
   9   2   3     1328.84     1451.30     26.37 o 
  10   2   3       28.56       31.50      3.94 o 
  11   2   3      134.42      124.02      3.64 o 
  12   2   3      335.78      347.69      7.42 o 
  13   2   3       31.89       35.61      3.94 o 
  14   2   3       19.33       24.14      3.78 o 
  15   2   3       25.18       40.98      4.46 o 
  16   2   3        7.71        2.58      4.08 o 
  17   2   3      136.58      119.04      4.48 o 
  18   2   3      109.69      110.40      4.00 o 
  19   2   3        0.00        3.25      4.36 o 
  20   2   3      435.55      443.30     11.82 o 
 -21   3   3       11.04       14.92      4.47 o 
 -20   3   3        7.00       10.93      4.14 o 
 -19   3   3       40.91       40.43      4.57 o 
 -18   3   3       13.02       16.17      4.45 o 
 -17   3   3      324.18      310.96      5.82 o 
 -16   3   3      369.70      376.40      7.31 o 
 -15   3   3      589.58      565.79      7.85 o 
 -14   3   3      221.24      248.77      6.17 o 
 -13   3   3       43.07       50.26      3.99 o 
 -12   3   3      201.49      197.46      5.20 o 
 -11   3   3      109.75      114.57      4.44 o 
 -10   3   3        0.09        4.71      3.46 o 
  -9   3   3        0.33        0.84      3.67 o 
  -8   3   3      243.79      247.80      5.04 o 
  -7   3   3     1071.31     1126.01     18.10 o 
  -6   3   3       43.98       49.19      3.72 o 
  -5   3   3      580.24      643.37      8.95 o 
  -4   3   3      228.29      222.82      5.41 o 
  -3   3   3      503.15      569.88     10.18 o 
  -2   3   3     3199.92     3174.18     33.02 o 
  -1   3   3      847.49      906.81      8.26 o 
   0   3   3      164.53      189.87      4.60 o 
   1   3   3     4843.18     5022.29     74.25 o 
   2   3   3     3377.60     3359.74     34.79 o 
   3   3   3      420.62      450.00      8.47 o 
   4   3   3     5019.80     4974.80     49.87 o 
   5   3   3       78.26       81.55      4.26 o 
   6   3   3     1299.24     1293.89     13.44 o 
   7   3   3      605.28      644.41      9.98 o 
   8   3   3       57.41       49.18      3.75 o 
   9   3   3      414.85      414.00      7.17 o 
  10   3   3        4.80        4.08      3.13 o 
  11   3   3       50.41       46.89      4.02 o 
  12   3   3      764.34      775.86     12.11 o 
  13   3   3      422.15      433.34      7.36 o 
  14   3   3       19.50       27.39      3.97 o 
  15   3   3        0.20        3.48      3.50 o 
  16   3   3       23.16       24.09      4.03 o 
  17   3   3        2.80        5.29      3.91 o 
  18   3   3       10.62        6.25      3.95 o 
  19   3   3       23.82       28.46      4.04 o 
  20   3   3        8.74       13.34      4.28 o 
 -20   4   3        0.19        1.21      4.79 o 
 -19   4   3      143.63      156.83      5.22 o 
 -18   4   3      112.46       96.81      4.64 o 
 -17   4   3       79.95       84.96      4.15 o 
 -16   4   3      100.55       95.41      4.23 o 
 -15   4   3      461.00      447.27      7.23 o 
 -14   4   3      222.39      212.19      7.16 o 
 -13   4   3       86.44       80.09      5.03 o 
 -12   4   3        2.56        8.81      4.23 o 
 -11   4   3      528.13      521.96     10.64 o 
 -10   4   3     1520.92     1531.90     16.34 o 
  -9   4   3       18.63       18.46      3.80 o 
  -8   4   3       28.65       30.83      4.20 o 
  -7   4   3      130.37      135.22      3.88 o 
  -6   4   3      112.29      117.85      4.49 o 
  -5   4   3       23.21       18.92      4.37 o 
  -4   4   3      347.06      333.52     23.74 o 
  -3   4   3      300.45      357.29      7.42 o 
  -2   4   3     1264.07     1240.12     19.26 o 
  -1   4   3      650.49      651.99      8.81 o 
   0   4   3      795.05      860.58     11.49 o 
   1   4   3     5826.09     5965.74     71.96 o 
   2   4   3     1047.21     1068.13     16.26 o 
   3   4   3     1810.14     1856.44     21.51 o 
   4   4   3      812.22      763.28      9.02 o 
   5   4   3      341.21      375.65      7.33 o 
   6   4   3      421.33      406.46      6.79 o 
   7   4   3       24.41       31.48      3.66 o 
   8   4   3       20.20       28.52      3.97 o 
   9   4   3       18.47       15.30      3.61 o 
  10   4   3     2913.78     2793.07     51.37 o 
  11   4   3      306.19      296.51      7.86 o 
  12   4   3      270.74      279.65      5.72 o 
  13   4   3      907.16      865.89     18.87 o 
  14   4   3      103.81      114.43      4.51 o 
  15   4   3      143.29      153.07      7.08 o 
  16   4   3      205.11      210.93      4.82 o 
  17   4   3       67.64       75.02      3.95 o 
  18   4   3      238.00      217.32      7.66 o 
  19   4   3       44.37       62.83      4.39 o 
 -18   5   3        0.36        6.95      4.72 o 
 -17   5   3       46.37       47.54      4.02 o 
 -16   5   3        4.77        4.74      4.07 o 
 -15   5   3     1002.12      988.52     23.98 o 
 -14   5   3      126.89      131.90      4.22 o 
 -13   5   3      243.02      236.12      4.82 o 
 -12   5   3      245.80      230.97      7.00 o 
 -11   5   3     1250.59     1217.73     12.57 o 
 -10   5   3       10.94        7.71      3.78 o 
  -9   5   3       32.02       29.06      4.31 o 
  -8   5   3       26.71       36.75      3.99 o 
  -7   5   3       28.81       32.98      4.61 o 
  -6   5   3     4976.54     5192.99     69.24 o 
  -5   5   3       34.17       45.65      4.78 o 
  -4   5   3      383.84      379.30      5.54 o 
  -3   5   3      516.06      566.87      9.31 o 
  -2   5   3     1519.12     1624.64     24.19 o 
  -1   5   3       49.92       58.10      4.12 o 
   0   5   3      239.80      249.14      6.00 o 
   1   5   3      284.62      292.76      4.78 o 
   2   5   3        2.91        8.62      3.88 o 
   3   5   3      409.92      436.89      8.60 o 
   4   5   3       61.38       64.40      4.03 o 
   5   5   3      215.49      236.04      4.66 o 
   6   5   3       15.18       13.76      3.88 o 
   7   5   3       65.89       67.93      4.03 o 
   8   5   3      670.37      695.72     12.08 o 
   9   5   3        0.01        1.81      3.52 o 
  10   5   3       75.89       78.57      4.14 o 
  11   5   3      206.99      207.48      6.64 o 
  12   5   3     1991.39     2065.55     24.12 o 
  13   5   3       43.93       44.92      4.23 o 
  14   5   3       54.87       56.77      4.20 o 
  15   5   3       12.00       18.21      5.48 o 
  16   5   3       26.02       29.71      4.38 o 
  17   5   3       31.21       43.59      4.87 o 
 -16   6   3       26.37       22.92      4.40 o 
 -15   6   3        0.09        0.66      4.73 o 
 -14   6   3        3.94        0.22      4.13 o 
 -13   6   3      162.68      141.11      4.85 o 
 -12   6   3      119.77      115.61      4.46 o 
 -11   6   3      161.94      170.74      4.27 o 
 -10   6   3      189.63      183.21      5.33 o 
  -9   6   3        5.49       13.26      4.83 o 
  -8   6   3       88.94       85.81      4.61 o 
  -7   6   3     2089.38     2061.08     19.05 o 
  -6   6   3       96.35       92.02      5.14 o 
  -5   6   3     1010.97      965.86     12.87 o 
  -4   6   3      985.83      987.69     16.63 o 
  -3   6   3      695.83      712.38     13.34 o 
  -2   6   3      228.73      253.16      5.47 o 
  -1   6   3     1148.52     1124.31     16.54 o 
   0   6   3      106.75      106.43      4.05 o 
   1   6   3      209.91      190.14      4.86 o 
   2   6   3      399.56      355.15      5.18 o 
   3   6   3       18.04       19.19      4.19 o 
   4   6   3       56.94       60.74      4.29 o 
   5   6   3      728.04      659.63     11.98 o 
   6   6   3      652.87      607.29      8.95 o 
   7   6   3       28.54       35.65      4.27 o 
   8   6   3      374.50      378.25      5.12 o 
   9   6   3       49.80       57.10      4.43 o 
  10   6   3        0.22       11.90      4.47 o 
  11   6   3      134.82      147.25      4.42 o 
  12   6   3      812.35      812.59     12.04 o 
  13   6   3      151.84      151.46      4.90 o 
  14   6   3      139.29      137.49      4.56 o 
  15   6   3       65.26       63.34      4.73 o 
 -14   7   3       29.45       35.22      4.85 o 
 -13   7   3       33.11       30.50      4.56 o 
 -12   7   3       67.08       78.20      5.11 o 
 -11   7   3       52.01       64.36      5.25 o 
 -10   7   3       40.96       43.17      4.90 o 
  -9   7   3        6.24        4.99      5.88 o 
  -8   7   3       42.70       50.78      4.62 o 
  -7   7   3       60.15       56.88      4.78 o 
  -6   7   3       14.31       18.00      4.84 o 
  -5   7   3      306.92      304.40      9.45 o 
  -4   7   3      273.92      285.93      5.45 o 
  -3   7   3      164.40      154.97      5.29 o 
  -2   7   3        3.24        3.40      3.64 o 
  -1   7   3      574.86      557.56      9.54 o 
   0   7   3       24.60       40.49      4.78 o 
   1   7   3      795.66      779.31     11.15 o 
   2   7   3       12.19       12.31      4.37 o 
   3   7   3      846.13      793.89     12.16 o 
   4   7   3       90.82       80.95      4.69 o 
   5   7   3       56.58       63.17      4.54 o 
   6   7   3      260.72      227.49      5.02 o 
   7   7   3      447.07      450.18      7.98 o 
   8   7   3      189.32      182.38      4.88 o 
   9   7   3        1.14        4.13      4.18 o 
  10   7   3      216.46      235.07      4.73 o 
  11   7   3        4.28        4.12      4.34 o 
  12   7   3      155.04      168.64      5.04 o 
  13   7   3      174.14      168.34      5.28 o 
 -10   8   3        1.97       -2.06      4.90 o 
  -9   8   3        4.57        4.50      5.10 o 
  -8   8   3        0.01        4.85      5.04 o 
  -7   8   3       89.82       90.39      5.38 o 
  -6   8   3       11.48       11.27      4.45 o 
  -5   8   3       11.04        7.86      5.21 o 
  -4   8   3       15.14       16.14      5.21 o 
  -3   8   3       16.23       16.90      4.53 o 
  -2   8   3        0.25        5.24      4.84 o 
  -1   8   3      211.46      201.09      4.93 o 
   0   8   3       49.79       61.69      4.26 o 
   1   8   3       66.85       65.48      4.98 o 
   2   8   3        2.21        3.95      4.28 o 
   3   8   3        3.30        0.20      4.25 o 
   4   8   3       14.36       23.69      4.47 o 
   5   8   3       17.91       28.30      4.56 o 
   6   8   3      241.54      241.53      5.21 o 
   7   8   3       25.24       30.85      4.69 o 
   8   8   3       56.27       68.27      5.41 o 
   9   8   3       72.21       74.82      4.72 o 
  -2   9   3       13.14       19.62     15.19 o 
  -1   9   3        0.58        9.05      7.27 o 
   0   9   3       50.32       50.42      8.73 o 
   1   9   3        0.43        6.05      6.89 o 
 -22   0   4      116.77      109.44      6.94 o 
 -21   0   4        4.87       11.12      6.11 o 
 -20   0   4        1.03       -2.59      5.73 o 
 -19   0   4       15.33       30.46      6.03 o 
 -18   0   4     1100.32     1044.78     29.72 o 
 -17   0   4      795.40      724.84     19.94 o 
 -16   0   4     1389.08     1310.84     61.70 o 
 -15   0   4     2665.83     2611.42     90.38 o 
 -14   0   4     1027.69     1025.35     22.66 o 
 -13   0   4       13.87       17.46      4.64 o 
 -12   0   4      274.39      312.08     13.30 o 
 -11   0   4       61.04       43.13      5.33 o 
 -10   0   4      437.59      495.98      8.10 o 
  -9   0   4     3633.76     3795.09     71.09 o 
  -8   0   4     5379.30     5495.61    125.42 o 
  -7   0   4     4417.69     4145.19    141.95 o 
  -6   0   4     1767.98     1871.47     27.93 o 
  -5   0   4     4029.62     3743.33    109.64 o 
  -4   0   4    33193.12    34662.41   2612.58 o 
  -3   0   4    36826.71    37867.30   2151.98 o 
  -2   0   4    29088.35    29534.95    148.41 o 
  -1   0   4       62.43       55.36      5.53 o 
   0   0   4    36477.45    39920.93   2091.56 o 
   1   0   4    25343.41    26322.15   1167.85 o 
   2   0   4    23042.40    23019.46   1054.53 o 
   3   0   4      197.72      161.73     18.96 o 
   4   0   4     2676.28     2572.79     65.64 o 
   5   0   4    14205.72    14447.77    435.50 o 
   6   0   4      476.06      502.73     10.00 o 
   7   0   4     1704.32     1651.72     43.76 o 
   8   0   4     1914.02     1992.11     58.76 o 
   9   0   4     3312.63     3429.52     51.14 o 
  10   0   4      351.42      394.64     19.83 o 
  11   0   4     2466.75     2546.68     90.26 o 
  12   0   4       92.34       69.74      5.50 o 
  13   0   4      127.42      133.45      8.00 o 
  14   0   4      560.26      580.23     25.01 o 
  15   0   4      175.04      166.66      7.95 o 
  16   0   4       78.48       54.72      6.36 o 
  17   0   4      878.70      832.80     23.80 o 
  18   0   4      347.69      326.99     12.48 o 
  19   0   4       10.21       14.30      5.49 o 
  20   0   4      415.22      419.11      8.49 o 
  21   0   4        1.01        6.21      7.25 o 
 -22   1   4      145.52      148.99      5.01 o 
 -21   1   4        0.06        1.47      4.18 o 
 -20   1   4      121.48      122.08      4.28 o 
 -19   1   4      351.31      350.01     11.35 o 
 -18   1   4       42.38       44.31      3.82 o 
 -17   1   4       70.54       67.90      4.32 o 
 -16   1   4      688.01      628.58     16.53 o 
 -15   1   4      101.28      101.40      3.98 o 
 -14   1   4       47.22       51.09      3.72 o 
 -13   1   4      120.62      112.99      3.70 o 
 -12   1   4       19.06       21.81      3.42 o 
 -11   1   4      123.52      126.44      3.78 o 
 -10   1   4       21.75       24.16      3.88 o 
  -9   1   4      242.63      244.24      4.70 o 
  -8   1   4      692.09      605.68      7.13 o 
  -7   1   4     5083.06     4950.67     43.60 o 
  -6   1   4       27.15       46.09      3.70 o 
  -5   1   4       19.38       14.14      3.48 o 
  -4   1   4     2535.77     2429.45     21.42 o 
  -3   1   4    12627.50    11840.00    111.66 o 
  -2   1   4    22241.85    22666.26    475.89 o 
  -1   1   4       16.45       13.15      3.64 o 
   0   1   4    17651.22    18188.52    296.54 o 
   1   1   4    19553.36    19632.68    159.84 o 
   2   1   4     4337.88     3971.02     36.56 o 
   3   1   4     1741.50     1560.40     23.22 o 
   4   1   4      213.09      162.77      3.92 o 
   5   1   4        8.80        3.88      2.88 o 
   6   1   4     6103.61     5881.39    106.30 o 
   7   1   4     7396.02     7917.42    199.59 o 
   8   1   4     4473.67     4755.89    114.18 o 
   9   1   4      166.73      203.77      5.57 o 
  10   1   4       90.41       88.54      3.63 o 
  11   1   4      176.35      164.88      4.06 o 
  12   1   4        0.13       -1.03      4.17 o 
  13   1   4       49.97       44.53      3.67 o 
  14   1   4      186.80      170.61      4.23 o 
  15   1   4      321.23      361.28      6.21 o 
  16   1   4      364.10      306.37      5.07 o 
  17   1   4      621.94      558.74     12.55 o 
  18   1   4      424.50      371.05      6.71 o 
  19   1   4       76.88       75.32      4.19 o 
  20   1   4       11.06       15.04      4.17 o 
  21   1   4        0.55        2.90      4.43 o 
 -22   2   4        3.75        5.79      7.40 o 
 -21   2   4       13.74       22.63      3.99 o 
 -20   2   4        6.53        2.61      3.74 o 
 -19   2   4        2.21        1.91      3.80 o 
 -18   2   4      238.54      213.75      4.90 o 
 -17   2   4       18.78       16.85      3.83 o 
 -16   2   4       16.35       29.18      4.06 o 
 -15   2   4     2853.65     2865.46     44.43 o 
 -14   2   4     1670.61     1582.24     23.29 o 
 -13   2   4     1517.41     1468.82     20.67 o 
 -12   2   4      160.01      174.97      4.24 o 
 -11   2   4     1200.97     1194.43     22.53 o 
 -10   2   4      165.02      168.90      4.69 o 
  -9   2   4       66.58       59.22      4.42 o 
  -8   2   4      489.04      435.31      5.23 o 
  -7   2   4     1129.53     1178.62     16.83 o 
  -6   2   4     2036.40     2064.17     28.99 o 
  -5   2   4     1196.79     1242.15     27.61 o 
  -4   2   4      113.55      111.28      4.22 o 
  -3   2   4     2296.39     2202.87     41.10 o 
  -2   2   4      237.34      202.84      5.06 o 
  -1   2   4      108.73      115.03      4.08 o 
   0   2   4     2797.19     2600.86     29.30 o 
   1   2   4     3171.20     3063.76     49.32 o 
   2   2   4      588.95      508.64      5.90 o 
   3   2   4      690.55      641.24      8.21 o 
   4   2   4       17.64       14.35      3.60 o 
   5   2   4      137.50      136.08      4.00 o 
   6   2   4      105.80      109.75      4.07 o 
   7   2   4     1244.13     1280.36     24.93 o 
   8   2   4     1145.31     1070.34     16.87 o 
   9   2   4       10.69        9.37      3.51 o 
  10   2   4       28.50       32.48      3.23 o 
  11   2   4       22.25       27.66      3.57 o 
  12   2   4       78.26       66.27      3.40 o 
  13   2   4      945.25      958.04     12.55 o 
  14   2   4      330.09      378.44      8.25 o 
  15   2   4       93.52       69.28      3.90 o 
  16   2   4      564.62      534.69      8.88 o 
  17   2   4      298.62      274.08      8.13 o 
  18   2   4      140.55      169.72      6.62 o 
  19   2   4        4.71       13.39      3.92 o 
  20   2   4       16.49       27.91      4.44 o 
 -21   3   4       23.14       32.09      4.51 o 
 -20   3   4      126.27      121.11      4.30 o 
 -19   3   4        1.20        4.91      3.75 o 
 -18   3   4      296.83      287.82      5.51 o 
 -17   3   4      204.76      174.32      4.93 o 
 -16   3   4      237.78      196.85      4.42 o 
 -15   3   4       25.37       37.89      4.65 o 
 -14   3   4      572.16      582.31     13.01 o 
 -13   3   4      168.43      161.39      4.28 o 
 -12   3   4      562.75      557.16      9.18 o 
 -11   3   4        2.12        1.99      3.51 o 
 -10   3   4      166.63      168.99      4.35 o 
  -9   3   4        1.11        2.24      3.61 o 
  -8   3   4       69.82       70.15      3.40 o 
  -7   3   4      463.06      524.98      9.66 o 
  -6   3   4      831.44      887.14      9.38 o 
  -5   3   4      355.24      338.21      5.88 o 
  -4   3   4       37.52       37.49      4.25 o 
  -3   3   4     3049.52     3183.40     62.93 o 
  -2   3   4     3911.41     4110.14     42.10 o 
  -1   3   4     2602.31     2595.12     54.45 o 
   0   3   4     1702.09     1723.77     29.98 o 
   1   3   4     1559.20     1710.15     16.64 o 
   2   3   4     1539.77     1578.84     26.15 o 
   3   3   4     2144.47     2311.19     29.65 o 
   4   3   4     1998.35     2015.39     12.65 o 
   5   3   4     1425.16     1389.70     17.04 o 
   6   3   4      793.29      772.91     11.53 o 
   7   3   4      257.90      241.11      4.35 o 
   8   3   4      379.79      351.70      6.44 o 
   9   3   4      627.51      614.25     10.52 o 
  10   3   4       79.57       94.19      4.19 o 
  11   3   4      436.94      447.34      6.40 o 
  12   3   4      373.86      402.79      5.37 o 
  13   3   4      779.48      785.12      9.33 o 
  14   3   4      324.92      309.66      6.85 o 
  15   3   4       49.25       44.40      3.68 o 
  16   3   4       48.14       43.55      4.05 o 
  17   3   4        1.79        8.31      3.92 o 
  18   3   4       79.09       88.82      4.30 o 
  19   3   4      714.62      725.86     18.05 o 
 -20   4   4       25.58       31.04      4.84 o 
 -19   4   4       38.97       34.81      4.63 o 
 -18   4   4      157.28      149.01      5.24 o 
 -17   4   4       14.58       14.29      4.14 o 
 -16   4   4      155.19      134.74      5.35 o 
 -15   4   4      483.70      478.58      9.32 o 
 -14   4   4        2.84       10.14      4.14 o 
 -13   4   4      106.88      110.22      6.36 o 
 -12   4   4        0.01       -4.05      4.34 o 
 -11   4   4      127.46      125.40      4.72 o 
 -10   4   4      138.33      118.02      4.31 o 
  -9   4   4      875.34      874.58     13.98 o 
  -8   4   4     3409.96     3572.70     32.07 o 
  -7   4   4      786.30      788.92      7.03 o 
  -6   4   4     1271.20     1395.83     23.74 o 
  -5   4   4      307.12      348.07      6.31 o 
  -4   4   4        3.35        2.79      3.65 o 
  -3   4   4     3495.71     3634.27     86.32 o 
  -2   4   4     1258.55     1183.64     12.57 o 
  -1   4   4      428.16      408.94      5.23 o 
   0   4   4        7.90        5.77      3.54 o 
   1   4   4      129.61      135.56      4.24 o 
   2   4   4     1508.96     1537.65     15.40 o 
   3   4   4     1001.63     1113.06     15.04 o 
   4   4   4     1065.80     1130.30     16.19 o 
   5   4   4      506.86      553.56     12.82 o 
   6   4   4       13.69        8.49      3.41 o 
   7   4   4      452.68      457.04      6.09 o 
   8   4   4     1230.52     1160.59      6.41 o 
   9   4   4      173.68      177.52      4.36 o 
  10   4   4        1.03        4.67      4.25 o 
  11   4   4        0.10       -0.91      3.66 o 
  12   4   4      933.48      883.72     15.11 o 
  13   4   4      243.21      244.17      4.38 o 
  14   4   4        8.26       10.37      3.85 o 
  15   4   4      216.79      217.97      5.71 o 
  16   4   4        2.68        1.79      4.82 o 
  17   4   4        5.43        7.68      4.10 o 
  18   4   4       45.03       49.01      4.45 o 
 -18   5   4       30.10       34.13      4.39 o 
 -17   5   4        0.38        1.00      4.07 o 
 -16   5   4       22.44       18.85      4.37 o 
 -15   5   4       22.13       17.50      4.36 o 
 -14   5   4       56.50       60.80      4.53 o 
 -13   5   4      329.92      320.59      5.32 o 
 -12   5   4      457.53      455.87      5.28 o 
 -11   5   4      552.88      490.32      8.52 o 
 -10   5   4      292.69      268.38      4.84 o 
  -9   5   4     1105.71     1083.01     18.19 o 
  -8   5   4       73.61       82.28      4.97 o 
  -7   5   4     1435.88     1368.84     24.20 o 
  -6   5   4      135.10      119.25      5.69 o 
  -5   5   4     3041.75     3069.70     49.38 o 
  -4   5   4      114.08      120.08      4.89 o 
  -3   5   4      109.98      116.21      3.97 o 
  -2   5   4      722.71      745.29     17.27 o 
  -1   5   4      305.15      297.56      5.13 o 
   0   5   4      108.10       86.27      3.99 o 
   1   5   4     1389.92     1413.42     18.62 o 
   2   5   4      216.98      216.88      4.55 o 
   3   5   4      300.66      266.73      5.89 o 
   4   5   4      380.18      387.05      5.45 o 
   5   5   4        2.57        3.43      3.73 o 
   6   5   4      241.31      269.52      4.57 o 
   7   5   4       83.06      102.72      3.60 o 
   8   5   4        2.71        6.31      3.44 o 
   9   5   4       56.67       66.65      4.20 o 
  10   5   4      565.88      598.85     10.12 o 
  11   5   4       70.94       65.96      4.31 o 
  12   5   4       98.43       94.71      5.27 o 
  13   5   4      499.74      492.73     13.05 o 
  14   5   4        3.42       11.56      4.63 o 
  15   5   4      667.59      684.33     12.11 o 
  16   5   4        1.21        4.17      4.16 o 
  17   5   4      207.48      223.15      5.14 o 
 -17   6   4        9.89        5.92     14.14 o 
 -16   6   4       81.04       71.57      4.95 o 
 -15   6   4       81.16      100.87      5.69 o 
 -14   6   4      113.79      119.83      5.06 o 
 -13   6   4       16.86       20.70      4.34 o 
 -12   6   4       55.52       52.90      4.76 o 
 -11   6   4        1.85        4.59      4.22 o 
 -10   6   4      135.92      134.47      5.18 o 
  -9   6   4      213.58      211.99      7.35 o 
  -8   6   4      250.17      249.64      5.24 o 
  -7   6   4      400.74      393.10      7.80 o 
  -6   6   4      977.45      926.18     16.83 o 
  -5   6   4      459.14      438.01      6.52 o 
  -4   6   4       19.91       27.88      5.13 o 
  -3   6   4        0.21        3.57      4.76 o 
  -2   6   4       59.50       54.12      3.76 o 
  -1   6   4      958.01      958.77     16.46 o 
   0   6   4       30.51       45.60      4.57 o 
   1   6   4      219.14      214.66      4.74 o 
   2   6   4      230.02      224.40      4.86 o 
   3   6   4      292.18      252.11      4.99 o 
   4   6   4       20.37       22.69      4.38 o 
   5   6   4      189.86      154.49      4.60 o 
   6   6   4      116.73      109.32      4.48 o 
   7   6   4      513.22      478.13      6.47 o 
   8   6   4      239.78      239.65      4.75 o 
   9   6   4      301.15      273.77      5.08 o 
  10   6   4      452.46      438.44      8.32 o 
  11   6   4        0.06        1.06      3.85 o 
  12   6   4       58.13       51.53      4.72 o 
  13   6   4      253.24      260.48      5.88 o 
  14   6   4       86.78      102.10      4.61 o 
  15   6   4        2.53        0.64      4.15 o 
 -14   7   4       51.25       50.53      4.89 o 
 -13   7   4      122.70      135.46      4.92 o 
 -12   7   4       29.95       24.11      4.25 o 
 -11   7   4       39.92       37.42      5.35 o 
 -10   7   4        0.03        5.12      4.65 o 
  -9   7   4      185.23      194.53      4.77 o 
  -8   7   4       10.62       17.38      4.62 o 
  -7   7   4        0.00        3.67      4.49 o 
  -6   7   4      113.88       90.96      5.12 o 
  -5   7   4       13.73       15.52      4.04 o 
  -4   7   4        1.18        6.70      4.77 o 
  -3   7   4       25.17       20.96      3.75 o 
  -2   7   4       20.53       25.92      4.30 o 
  -1   7   4       82.54       99.87      4.50 o 
   0   7   4       26.11       27.27      4.26 o 
   1   7   4       22.72       28.92      4.49 o 
   2   7   4       89.82       92.23      4.67 o 
   3   7   4       44.56       52.26      4.83 o 
   4   7   4      168.73      151.63      4.72 o 
   5   7   4        1.69        6.78      4.51 o 
   6   7   4     1321.96     1221.22     16.07 o 
   7   7   4      155.66      138.46      4.77 o 
   8   7   4       45.41       55.17      4.50 o 
   9   7   4      199.92      212.84      5.05 o 
  10   7   4       69.35       70.28      4.20 o 
  11   7   4        3.47       10.14      4.09 o 
  12   7   4        5.94        7.93      4.44 o 
 -10   8   4       90.89       92.16      7.05 o 
  -9   8   4      172.79      169.58      5.51 o 
  -8   8   4       90.84      101.52      5.21 o 
  -7   8   4        0.69       13.94      5.08 o 
  -6   8   4       14.99       21.96      5.92 o 
  -5   8   4        0.93        2.66      5.12 o 
  -4   8   4      170.35      177.55      7.46 o 
  -3   8   4        7.94       17.50      4.77 o 
  -2   8   4      107.63      102.21      4.53 o 
  -1   8   4      197.08      180.94      5.15 o 
   0   8   4       20.99       22.29      4.49 o 
   1   8   4       34.35       37.82      4.23 o 
   2   8   4       80.48       73.98      4.57 o 
   3   8   4        9.89       10.19      4.70 o 
   4   8   4      277.37      267.09      5.12 o 
   5   8   4        5.92       13.20      4.41 o 
   6   8   4       45.38       37.62      4.49 o 
   7   8   4       40.01       42.75      4.78 o 
   8   8   4        3.06        8.89      5.04 o 
   9   8   4       26.36       31.28      5.36 o 
 -22   1   5       11.17       11.58      4.76 o 
 -21   1   5      126.88      132.26      4.63 o 
 -20   1   5      734.37      717.57     11.21 o 
 -19   1   5      578.62      563.80      8.08 o 
 -18   1   5      408.29      421.11      7.15 o 
 -17   1   5       90.07       96.35      4.21 o 
 -16   1   5       27.50       21.45      4.51 o 
 -15   1   5     1921.92     2004.17     23.81 o 
 -14   1   5      229.11      222.43      4.46 o 
 -13   1   5     1566.69     1640.47     17.45 o 
 -12   1   5       24.02       19.92      3.24 o 
 -11   1   5      658.74      657.62     13.89 o 
 -10   1   5      666.90      612.10      7.26 o 
  -9   1   5     2540.45     2650.31     40.62 o 
  -8   1   5     4578.82     4824.89     39.28 o 
  -7   1   5       21.28       23.34      4.56 o 
  -6   1   5     2814.67     2869.11     24.22 o 
  -5   1   5       49.84       46.80      3.50 o 
  -4   1   5     2360.43     2224.29     34.00 o 
  -3   1   5     1998.99     1760.95     25.33 o 
  -2   1   5      518.06      498.42      7.98 o 
  -1   1   5     4281.85     4054.89     63.58 o 
   0   1   5      462.08      442.66      6.35 o 
   1   1   5     5963.26     5497.68     60.62 o 
   2   1   5     2936.12     2830.66     40.16 o 
   3   1   5        6.54       33.32     10.59 o 
   4   1   5      850.62      868.83     13.26 o 
   5   1   5      935.31      988.18     13.44 o 
   6   1   5        0.05       -6.57      8.46 o 
   7   1   5      154.49      175.29      8.30 o 
   8   1   5        1.38       -2.67      3.26 o 
   9   1   5      775.17      834.86     17.02 o 
  10   1   5        2.02       -2.57      3.13 o 
  11   1   5      406.11      405.17      7.62 o 
  12   1   5       91.42       93.77      4.28 o 
  13   1   5      598.12      552.43      9.73 o 
  14   1   5      630.34      672.21     11.38 o 
  15   1   5      391.33      377.43      7.03 o 
  16   1   5        2.93       -3.54      3.85 o 
  17   1   5      118.03       98.41      4.35 o 
  18   1   5      222.76      248.91      6.35 o 
  19   1   5       95.88       99.40      5.10 o 
  20   1   5      352.40      380.85      9.43 o 
 -22   2   5        0.45        9.86      4.47 o 
 -21   2   5       10.59        5.01      4.01 o 
 -20   2   5      115.43      101.05      4.67 o 
 -19   2   5      356.57      361.40      5.36 o 
 -18   2   5      263.93      259.53      5.20 o 
 -17   2   5       97.19      101.50      4.14 o 
 -16   2   5     1656.79     1667.60     34.45 o 
 -15   2   5        7.14        5.83      3.98 o 
 -14   2   5     3342.70     3491.63     37.78 o 
 -13   2   5      325.09      325.14      6.28 o 
 -12   2   5      282.41      289.48      5.34 o 
 -11   2   5      404.67      429.28      8.08 o 
 -10   2   5        2.93       -0.70      3.90 o 
  -9   2   5      406.49      398.94      7.66 o 
  -8   2   5       27.76       32.68      4.01 o 
  -7   2   5      149.90      155.41      4.73 o 
  -6   2   5      512.01      562.07     10.19 o 
  -5   2   5     3450.58     3652.41     33.86 o 
  -4   2   5     7935.72     7959.51     74.64 o 
  -3   2   5       10.39        6.71      3.63 o 
  -2   2   5     2075.56     1923.00     31.99 o 
  -1   2   5     2563.28     2378.15     38.72 o 
   0   2   5     1863.62     1901.51     34.00 o 
   1   2   5      678.82      607.96      8.30 o 
   2   2   5     3249.54     3005.79     23.11 o 
   3   2   5      847.49      886.44      8.62 o 
   4   2   5     1640.71     1689.77     21.56 o 
   5   2   5      269.70      262.17      4.90 o 
   6   2   5      259.53      266.97      4.89 o 
   7   2   5       62.13       82.77      3.87 o 
   8   2   5      102.23      129.26      3.80 o 
   9   2   5     1274.28     1300.51     22.12 o 
  10   2   5      586.46      586.24     10.64 o 
  11   2   5       14.10       15.89      3.74 o 
  12   2   5       50.30       39.16      3.56 o 
  13   2   5     2708.67     2828.86     49.19 o 
  14   2   5       94.32       97.76      4.48 o 
  15   2   5      104.71      112.16      5.53 o 
  16   2   5      120.14      133.49      4.79 o 
  17   2   5      114.05      122.69      5.01 o 
  18   2   5      263.62      249.62      7.54 o 
  19   2   5      521.88      535.26     12.27 o 
  20   2   5      143.67      159.32      5.55 o 
 -21   3   5       35.76       32.61      4.39 o 
 -20   3   5       55.27       54.28      4.54 o 
 -19   3   5       30.80       30.28      4.00 o 
 -18   3   5      209.17      190.07      4.77 o 
 -17   3   5      522.13      547.61      8.79 o 
 -16   3   5       18.27       24.33      4.28 o 
 -15   3   5      140.96      132.25      4.44 o 
 -14   3   5       54.60       45.71      3.90 o 
 -13   3   5        2.87        8.73      3.65 o 
 -12   3   5      280.30      268.18      5.51 o 
 -11   3   5       89.00       77.79      4.68 o 
 -10   3   5      523.70      626.06      9.61 o 
  -9   3   5      152.91      178.26      4.14 o 
  -8   3   5       75.43       82.52      3.49 o 
  -7   3   5        1.52        5.45      3.54 o 
  -6   3   5     1615.01     1907.85     15.48 o 
  -5   3   5       28.88       22.31      4.09 o 
  -4   3   5     1136.71     1161.78     29.77 o 
  -3   3   5      168.83      168.16      5.32 o 
  -2   3   5     1617.12     1558.73     21.94 o 
  -1   3   5      898.20      959.53     13.45 o 
   0   3   5     1098.19     1124.52     27.01 o 
   1   3   5     6483.71     6838.69     67.99 o 
   2   3   5      101.92      135.23      4.42 o 
   3   3   5     2248.07     2345.58     13.38 o 
   4   3   5     1754.88     1747.91     25.64 o 
   5   3   5       87.86      106.82      4.09 o 
   6   3   5      854.80      891.08      6.65 o 
   7   3   5       56.54       60.56      3.25 o 
   8   3   5       15.30        8.52      3.29 o 
   9   3   5      180.81      156.03      3.95 o 
  10   3   5      497.70      520.82     10.68 o 
  11   3   5      167.36      154.20      4.41 o 
  12   3   5     1102.77     1091.14     17.56 o 
  13   3   5      738.98      710.18      6.04 o 
  14   3   5       87.31       94.06      4.67 o 
  15   3   5       80.45       83.09      4.62 o 
  16   3   5      171.10      163.22      5.13 o 
  17   3   5       23.01       33.17      4.20 o 
  18   3   5        2.12        1.31      4.95 o 
  19   3   5       75.13       72.75      3.94 o 
 -20   4   5       83.08       94.28      4.99 o 
 -19   4   5       72.08       64.33      4.28 o 
 -18   4   5       78.74       69.26      4.61 o 
 -17   4   5       45.84       45.08      4.64 o 
 -16   4   5      225.16      205.75      6.89 o 
 -15   4   5      940.54      885.79     21.92 o 
 -14   4   5      249.37      249.31      5.25 o 
 -13   4   5      610.56      621.12     12.38 o 
 -12   4   5       20.01       18.48      3.46 o 
 -11   4   5      423.52      414.89      5.59 o 
 -10   4   5      108.29      105.14      5.49 o 
  -9   4   5      214.23      192.15      4.50 o 
  -8   4   5       56.39       62.62      4.18 o 
  -7   4   5      165.17      215.78      5.96 o 
  -6   4   5      351.73      366.89      7.93 o 
  -5   4   5      184.72      174.80      4.84 o 
  -4   4   5      307.50      328.64      6.48 o 
  -3   4   5     3572.20     3744.53     64.51 o 
  -2   4   5     1019.18     1083.16     10.22 o 
  -1   4   5      115.10       90.09      3.80 o 
   0   4   5      165.94      188.15      6.91 o 
   1   4   5       33.35       38.81      3.91 o 
   2   4   5      637.45      669.22     10.76 o 
   3   4   5       24.42       39.09      4.08 o 
   4   4   5      806.13      850.84     15.73 o 
   5   4   5      334.95      368.36      4.47 o 
   6   4   5      153.80      166.26      3.98 o 
   7   4   5       22.12       18.54      3.59 o 
   8   4   5      381.69      384.24      5.31 o 
   9   4   5      350.24      361.08      5.25 o 
  10   4   5      624.21      614.28     14.35 o 
  11   4   5      324.90      298.71      8.99 o 
  12   4   5       84.23       77.81      4.36 o 
  13   4   5       32.55       41.41      4.24 o 
  14   4   5       20.19       28.84      3.51 o 
  15   4   5      467.66      462.19      6.49 o 
  16   4   5       41.45       46.55      3.87 o 
  17   4   5       61.52       64.60      3.79 o 
  18   4   5      174.86      178.43      6.02 o 
 -18   5   5       39.59       44.13      4.84 o 
 -17   5   5       50.50       63.00      4.54 o 
 -16   5   5      157.31      155.26      4.51 o 
 -15   5   5      151.41      167.56      4.61 o 
 -14   5   5       85.97      109.56      4.69 o 
 -13   5   5       64.26       61.75      4.22 o 
 -12   5   5      602.10      590.59      8.41 o 
 -11   5   5     2417.09     2363.55     25.27 o 
 -10   5   5       17.46        9.68      4.90 o 
  -9   5   5      154.66      151.74      5.11 o 
  -8   5   5     1161.10     1101.12     21.58 o 
  -7   5   5     4603.34     4799.90     83.83 o 
  -6   5   5      201.33      222.61      9.16 o 
  -5   5   5      262.66      269.32      6.70 o 
  -4   5   5        0.01        1.63      3.84 o 
  -3   5   5        0.01        0.10      4.32 o 
  -2   5   5       21.81       21.82      3.62 o 
  -1   5   5      234.96      245.62      4.07 o 
   0   5   5      149.39      170.34      4.41 o 
   1   5   5       81.26       83.29      4.10 o 
   2   5   5      451.57      445.53      7.69 o 
   3   5   5      590.49      623.45      5.83 o 
   4   5   5       74.05       65.20      3.75 o 
   5   5   5      930.37      897.11     14.63 o 
   6   5   5      207.10      211.60      4.62 o 
   7   5   5        5.88       12.56      3.39 o 
   8   5   5       51.26       62.21      3.59 o 
   9   5   5      101.83      101.86      3.67 o 
  10   5   5      118.75      122.28      4.41 o 
  11   5   5      332.30      317.64      8.02 o 
  12   5   5     1839.14     1809.60     28.43 o 
  13   5   5       27.27       33.58      4.15 o 
  14   5   5      329.09      315.39      7.78 o 
  15   5   5      240.90      245.21      6.15 o 
  16   5   5       52.69       58.33      4.41 o 
  17   5   5       15.14       20.80      4.69 o 
 -16   6   5       10.02        8.42      4.23 o 
 -15   6   5       16.35       27.77      4.90 o 
 -14   6   5       23.14       27.74      5.17 o 
 -13   6   5        3.91       10.10      4.61 o 
 -12   6   5      387.93      373.02      8.01 o 
 -11   6   5        0.02       13.34      4.43 o 
 -10   6   5      109.63      111.19      5.13 o 
  -9   6   5      439.82      437.85     11.12 o 
  -8   6   5      124.19      119.80      4.83 o 
  -7   6   5       21.80       26.99      4.73 o 
  -6   6   5      529.75      543.98      9.40 o 
  -5   6   5     1093.98     1081.16     14.97 o 
  -4   6   5       47.15       53.03      5.14 o 
  -3   6   5      180.04      173.28      5.39 o 
  -2   6   5      209.57      219.66      4.46 o 
  -1   6   5      342.86      323.64      7.44 o 
   0   6   5      101.04       92.97      3.98 o 
   1   6   5       27.31       28.78      4.56 o 
   2   6   5       11.33       15.08      3.82 o 
   3   6   5      229.69      201.55      4.84 o 
   4   6   5      160.55      179.09      4.73 o 
   5   6   5        0.66        1.04      3.86 o 
   6   6   5      427.92      419.83      5.77 o 
   7   6   5      104.67      110.49      4.39 o 
   8   6   5       62.10       72.26      4.18 o 
   9   6   5      167.73      157.48      4.64 o 
  10   6   5      200.35      190.79      5.27 o 
  11   6   5       93.42      106.54      4.57 o 
  12   6   5       28.48       28.20      3.99 o 
  13   6   5      279.89      255.95      7.45 o 
  14   6   5       49.83       46.47      4.15 o 
  15   6   5       31.47       38.61      3.92 o 
 -14   7   5       27.50       34.08      5.57 o 
 -13   7   5       18.06       20.21      4.97 o 
 -12   7   5        7.73        9.77      5.41 o 
 -11   7   5       99.79      107.75      6.46 o 
 -10   7   5        1.40        1.11      5.57 o 
  -9   7   5        4.59        7.88      4.56 o 
  -8   7   5       61.65       68.01      7.00 o 
  -7   7   5       92.72       92.71      4.40 o 
  -6   7   5      160.09      134.53      5.21 o 
  -5   7   5        3.79        2.12      4.61 o 
  -4   7   5      211.34      197.47      5.18 o 
  -3   7   5      270.34      290.12      5.08 o 
  -2   7   5      328.94      360.58     11.37 o 
  -1   7   5      155.81      170.69      5.05 o 
   0   7   5        0.00        0.19      4.09 o 
   1   7   5      103.50       93.93      4.47 o 
   2   7   5      672.34      649.03      9.37 o 
   3   7   5        1.72        7.38      4.18 o 
   4   7   5      145.23      131.86      4.66 o 
   5   7   5        9.05        7.20      4.52 o 
   6   7   5       27.56       29.06      4.68 o 
   7   7   5      313.80      309.59      5.81 o 
   8   7   5       35.03       31.77      4.09 o 
   9   7   5      115.82      116.81      5.75 o 
  10   7   5      273.96      265.64      5.56 o 
  11   7   5      127.80      131.33      4.81 o 
  12   7   5       52.32       47.28      4.50 o 
 -10   8   5      225.59      237.40      6.66 o 
  -9   8   5       36.57       33.49      5.09 o 
  -8   8   5        5.81       10.36      4.63 o 
  -7   8   5        8.42       15.35      5.62 o 
  -6   8   5        2.13        6.02      5.99 o 
  -5   8   5        1.10        4.56      5.11 o 
  -4   8   5       53.06       59.87      4.28 o 
  -3   8   5        1.54        8.62      5.10 o 
  -2   8   5      122.91      140.02      4.89 o 
  -1   8   5      128.57      145.06      5.34 o 
   0   8   5       39.31       41.41      4.36 o 
   1   8   5       30.37       32.85      4.82 o 
   2   8   5      130.88      150.03      5.00 o 
   3   8   5        6.46        7.16      4.41 o 
   4   8   5       28.15       27.80      4.21 o 
   5   8   5        4.95        6.96      4.59 o 
   6   8   5      103.65       93.91      4.90 o 
   7   8   5       21.89       38.28      4.73 o 
   8   8   5        0.24       -0.75      4.95 o 
 -22   0   6       95.94       85.75      6.32 o 
 -21   0   6       42.79       51.71      7.00 o 
 -20   0   6        4.79       10.75      6.48 o 
 -19   0   6      169.82      187.47      7.57 o 
 -18   0   6      133.78      117.64      6.67 o 
 -17   0   6      780.54      759.50     33.56 o 
 -16   0   6     1010.09     1028.29     38.69 o 
 -15   0   6        3.49        8.47      8.81 o 
 -14   0   6       52.01       56.54      4.85 o 
 -13   0   6       43.01       38.47      5.12 o 
 -12   0   6      332.75      358.52     16.76 o 
 -11   0   6      888.63      794.30     29.60 o 
 -10   0   6       83.98       86.10      5.94 o 
  -9   0   6     3215.41     3444.08     88.91 o 
  -8   0   6      388.62      471.53      9.27 o 
  -7   0   6      613.41      626.40     15.02 o 
  -6   0   6      427.21      329.93      8.50 o 
  -5   0   6     4918.64     4712.52     73.34 o 
  -4   0   6     1381.54     1279.13     17.17 o 
  -3   0   6     1622.78     1577.73     30.36 o 
  -2   0   6     9090.44     9017.32    153.63 o 
  -1   0   6     2347.47     2107.62     32.18 o 
   0   0   6      632.07      523.82      9.42 o 
   1   0   6     7208.96     6463.85    171.93 o 
   2   0   6     3999.13     3610.89     84.70 o 
   3   0   6    19069.55    19811.38    723.66 o 
   4   0   6        2.92       -4.16     12.90 o 
   5   0   6     4889.24     5187.64    172.65 o 
   6   0   6     1702.72     1670.66     41.32 o 
   7   0   6      795.21      760.63     21.15 o 
   8   0   6       30.09       24.48      5.30 o 
   9   0   6     1524.21     1723.81     94.94 o 
  10   0   6      229.15      287.69      6.38 o 
  11   0   6       98.38      103.06      4.93 o 
  12   0   6      801.62      836.69     15.17 o 
  13   0   6        0.00       12.14      6.18 o 
  14   0   6     1007.13     1023.20     10.88 o 
  15   0   6      521.53      515.20     14.24 o 
  16   0   6      953.30      876.55     39.72 o 
  17   0   6        4.42        8.67      4.57 o 
  18   0   6      298.90      264.89     11.54 o 
  19   0   6      137.43       97.44     21.27 o 
  20   0   6        0.75       -4.69      7.34 o 
 -22   1   6       18.44       23.08      5.54 o 
 -21   1   6       38.03       30.06      4.55 o 
 -20   1   6       18.41       23.12      4.44 o 
 -19   1   6       54.67       53.89      4.84 o 
 -18   1   6        0.13       -2.39      4.05 o 
 -17   1   6      380.05      371.89      5.67 o 
 -16   1   6     2498.88     2620.94     27.90 o 
 -15   1   6     2026.16     1956.72     26.10 o 
 -14   1   6       13.87        9.63      4.23 o 
 -13   1   6      362.77      367.52      6.90 o 
 -12   1   6      539.17      526.00      5.34 o 
 -11   1   6      549.48      598.30      9.49 o 
 -10   1   6     2381.05     2393.11     49.22 o 
  -9   1   6        9.51       12.66      3.31 o 
  -8   1   6     4933.12     5270.78     69.57 o 
  -7   1   6       95.25       90.12      4.54 o 
  -6   1   6      573.88      584.09     11.29 o 
  -5   1   6       52.09       41.52      3.65 o 
  -4   1   6    22414.04    22955.72    259.97 o 
  -3   1   6      163.81      169.10      5.12 o 
  -2   1   6     2822.23     2644.69     33.72 o 
  -1   1   6     1553.09     1425.82     55.45 o 
   0   1   6       21.46       24.23      3.31 o 
   1   1   6     4508.49     4115.86     66.04 o 
   2   1   6     2322.81     2113.20     34.19 o 
   3   1   6       51.92       61.29      3.15 o 
   4   1   6     2066.70     2144.39     37.59 o 
   5   1   6     6226.53     6154.71    133.22 o 
   6   1   6     1025.25     1099.92     25.05 o 
   7   1   6       25.75       18.04      4.44 o 
   8   1   6      418.17      416.85     11.60 o 
   9   1   6      117.55      108.27      4.29 o 
  10   1   6     1146.61     1183.13     30.90 o 
  11   1   6     2532.10     2601.13     36.09 o 
  12   1   6      146.97      143.96      4.62 o 
  13   1   6      413.29      423.16      5.27 o 
  14   1   6      400.09      423.87      7.76 o 
  15   1   6       92.17       77.68      4.39 o 
  16   1   6       59.21       37.57      3.75 o 
  17   1   6      542.69      489.24     11.81 o 
  18   1   6      162.71      182.19      4.83 o 
  19   1   6        0.03       -4.13      4.13 o 
  20   1   6       14.31       24.20      4.95 o 
 -22   2   6       13.08       13.94      4.92 o 
 -21   2   6        0.60        3.78      3.82 o 
 -20   2   6       59.27       53.64      4.12 o 
 -19   2   6      103.61      115.45      4.97 o 
 -18   2   6       38.73       45.82      4.62 o 
 -17   2   6       48.33       41.20      4.00 o 
 -16   2   6       23.55       34.41      4.56 o 
 -15   2   6       98.51      105.75      4.22 o 
 -14   2   6      434.72      415.72      6.26 o 
 -13   2   6      394.76      450.94      5.56 o 
 -12   2   6        0.87        4.56      3.30 o 
 -11   2   6     1388.68     1273.53     16.51 o 
 -10   2   6     2351.44     2561.70     30.08 o 
  -9   2   6     2325.32     2624.19     20.67 o 
  -8   2   6      589.53      550.75      7.45 o 
  -7   2   6      343.76      359.03      5.45 o 
  -6   2   6     5929.71     6184.93     77.64 o 
  -5   2   6     4799.62     4797.35     43.55 o 
  -4   2   6      776.63      724.96     10.66 o 
  -3   2   6      926.99      874.42     11.02 o 
  -2   2   6      861.76      938.40     16.50 o 
  -1   2   6      130.84      123.37      4.49 o 
   0   2   6      373.34      406.02      6.79 o 
   1   2   6      221.76      208.13      4.55 o 
   2   2   6     1096.00     1009.33      8.96 o 
   3   2   6       15.08       21.34      3.52 o 
   4   2   6      369.46      326.61      5.17 o 
   5   2   6     1955.16     1934.60     31.89 o 
   6   2   6      208.16      211.83      5.60 o 
   7   2   6      101.84      128.97      4.07 o 
   8   2   6       53.94       42.65      3.48 o 
   9   2   6      749.24      738.72      6.53 o 
  10   2   6       70.64       76.73      3.55 o 
  11   2   6      809.09      776.96      9.96 o 
  12   2   6      280.17      260.05      4.59 o 
  13   2   6        1.93        4.33      3.98 o 
  14   2   6        1.20        1.74      4.19 o 
  15   2   6      540.33      565.36     12.31 o 
  16   2   6        0.90       -3.39      3.81 o 
  17   2   6      322.47      330.56      7.10 o 
  18   2   6       30.88       33.11      3.95 o 
  19   2   6       89.00       90.48      4.99 o 
  20   2   6        2.12       -4.72      8.67 o 
 -21   3   6       73.26       75.35      4.49 o 
 -20   3   6      133.19      121.13      4.70 o 
 -19   3   6       13.42       21.28      4.34 o 
 -18   3   6       16.92       26.00      4.58 o 
 -17   3   6        9.89        7.05      4.66 o 
 -16   3   6      584.69      589.98     13.77 o 
 -15   3   6     1261.78     1223.96     18.04 o 
 -14   3   6      144.97      147.57      4.52 o 
 -13   3   6      143.47      140.12      4.33 o 
 -12   3   6        0.08        4.78      3.74 o 
 -11   3   6       17.62       24.27      4.10 o 
 -10   3   6      778.02      829.98     10.56 o 
  -9   3   6      628.68      634.98      9.88 o 
  -8   3   6      277.86      336.45      6.31 o 
  -7   3   6      256.21      230.37      4.76 o 
  -6   3   6     1531.84     1603.26     30.11 o 
  -5   3   6      376.14      366.19      7.00 o 
  -4   3   6       14.54       11.59      4.34 o 
  -3   3   6     1506.86     1390.64     18.34 o 
  -2   3   6       17.95       13.16      4.81 o 
  -1   3   6      285.92      301.36      5.83 o 
   0   3   6    21134.82    23910.96    259.99 o 
   1   3   6      551.24      595.85      8.32 o 
   2   3   6     4272.61     4426.53     73.74 o 
   3   3   6      559.07      579.03     10.67 o 
   4   3   6     3197.53     3233.33     26.00 o 
   5   3   6      106.32      102.38      3.79 o 
   6   3   6     1204.42     1166.84     15.33 o 
   7   3   6      527.44      570.74     11.30 o 
   8   3   6       21.58       33.14      3.56 o 
   9   3   6     1193.83     1228.93     24.29 o 
  10   3   6      875.50      858.82     11.02 o 
  11   3   6      324.37      335.86      6.38 o 
  12   3   6      938.88      941.16     18.85 o 
  13   3   6      232.34      216.44      4.31 o 
  14   3   6       82.97       83.92      4.16 o 
  15   3   6        0.03       -0.56      3.48 o 
  16   3   6      434.73      444.21     13.13 o 
  17   3   6      181.42      172.65      4.81 o 
  18   3   6      214.98      197.03      4.88 o 
  19   3   6      118.70      117.15      4.58 o 
 -20   4   6        1.26        5.91      4.91 o 
 -19   4   6       34.58       47.84      4.74 o 
 -18   4   6      125.20      119.53      5.18 o 
 -17   4   6       91.31      104.94      4.54 o 
 -16   4   6       32.28       44.37      4.18 o 
 -15   4   6      420.07      417.48      9.40 o 
 -14   4   6        0.00       -0.81      4.31 o 
 -13   4   6        3.24        4.24      4.07 o 
 -12   4   6       92.86       96.87      3.85 o 
 -11   4   6      305.42      287.76      4.88 o 
 -10   4   6      100.32      123.75      4.33 o 
  -9   4   6       11.27       14.57      4.22 o 
  -8   4   6      141.06      150.75      4.50 o 
  -7   4   6       69.17       81.31      4.17 o 
  -6   4   6      990.77      972.53     13.48 o 
  -5   4   6       58.08       48.63      3.93 o 
  -4   4   6        0.02        1.56      3.67 o 
  -3   4   6       64.87       78.35      4.57 o 
  -2   4   6     2039.40     2035.58     26.14 o 
  -1   4   6      136.00      163.67      4.56 o 
   0   4   6      165.33      173.51      4.77 o 
   1   4   6     1944.93     1936.56     31.05 o 
   2   4   6      944.70      928.52      8.56 o 
   3   4   6      323.07      338.79      5.46 o 
   4   4   6      146.30      153.13      5.43 o 
   5   4   6      409.86      454.68      9.17 o 
   6   4   6      116.90      104.88      4.39 o 
   7   4   6      127.47      117.35      3.90 o 
   8   4   6      158.39      166.06      4.47 o 
   9   4   6      130.53      112.64      4.30 o 
  10   4   6     1760.46     1734.02     37.93 o 
  11   4   6      387.85      358.74     10.11 o 
  12   4   6      230.52      248.10      6.67 o 
  13   4   6      476.29      460.01      9.03 o 
  14   4   6       78.43       80.13      4.19 o 
  15   4   6      256.12      250.10      4.81 o 
  16   4   6      108.36       97.10      5.74 o 
  17   4   6       31.44       27.70      4.22 o 
  18   4   6       35.06       50.46      4.75 o 
 -18   5   6        8.84       19.00      4.59 o 
 -17   5   6       68.09       72.02      4.98 o 
 -16   5   6      111.68      105.51      4.81 o 
 -15   5   6        0.24        9.66      4.07 o 
 -14   5   6      103.04      106.68      5.28 o 
 -13   5   6      336.79      313.49      5.82 o 
 -12   5   6      108.78       97.63      4.87 o 
 -11   5   6        6.03        1.35      5.36 o 
 -10   5   6        5.38        5.82      4.82 o 
  -9   5   6      163.71      165.29      6.44 o 
  -8   5   6      601.62      622.19      8.17 o 
  -7   5   6        3.16       20.13      5.73 o 
  -6   5   6      220.56      237.18      5.22 o 
  -5   5   6      409.20      399.00     12.23 o 
  -4   5   6       61.51       72.87      4.46 o 
  -3   5   6       62.21       67.09      5.15 o 
  -2   5   6      422.04      408.47      5.32 o 
  -1   5   6     1924.00     1934.74     23.84 o 
   0   5   6        1.16        7.71      3.98 o 
   1   5   6     1447.95     1522.66     26.07 o 
   2   5   6        1.14        2.50      3.77 o 
   3   5   6      389.47      388.57      6.92 o 
   4   5   6       43.98       49.72      3.89 o 
   5   5   6      144.93      137.16      4.08 o 
   6   5   6      166.04      153.67      5.23 o 
   7   5   6        0.52        5.34      3.60 o 
   8   5   6        0.22        0.18      3.66 o 
   9   5   6        2.51        7.75      3.69 o 
  10   5   6     1653.78     1627.55     24.32 o 
  11   5   6      322.18      310.21      9.03 o 
  12   5   6       41.19       51.65      4.68 o 
  13   5   6      331.25      320.54      6.36 o 
  14   5   6      220.49      226.51      6.74 o 
  15   5   6       34.04       38.88      4.74 o 
  16   5   6       71.77       73.28      4.76 o 
 -16   6   6       70.48       64.61      4.92 o 
 -15   6   6      162.11      164.19      4.70 o 
 -14   6   6       25.48       39.42      5.76 o 
 -13   6   6       12.26        9.74      5.93 o 
 -12   6   6       31.64       28.02      5.08 o 
 -11   6   6        0.21        0.62      4.55 o 
 -10   6   6       46.91       45.47      5.18 o 
  -9   6   6      104.97       98.25      5.23 o 
  -8   6   6       77.06       87.59      5.31 o 
  -7   6   6       75.32       65.49      4.87 o 
  -6   6   6      950.50      914.81     15.24 o 
  -5   6   6     1282.08     1195.15     22.91 o 
  -4   6   6      229.18      229.72      4.71 o 
  -3   6   6      186.53      166.41      4.67 o 
  -2   6   6      736.56      779.22     14.66 o 
  -1   6   6      252.53      259.24      5.47 o 
   0   6   6       35.44       37.96      4.29 o 
   1   6   6        0.76        0.09      4.40 o 
   2   6   6        9.79       12.98      3.85 o 
   3   6   6       36.34       40.98      4.52 o 
   4   6   6      125.64      114.10      4.60 o 
   5   6   6      160.14      161.10      4.53 o 
   6   6   6      279.58      279.60      4.46 o 
   7   6   6      369.94      356.90      5.13 o 
   8   6   6      393.17      382.34      5.51 o 
   9   6   6      147.61      144.31      4.46 o 
  10   6   6      157.25      175.63      4.75 o 
  11   6   6       21.81       19.39      4.36 o 
  12   6   6       62.52       63.47      4.17 o 
  13   6   6        0.85        5.74      4.08 o 
  14   6   6      248.39      257.74      6.22 o 
 -14   7   6        4.38        7.11      5.65 o 
 -13   7   6        0.24       -2.30      4.84 o 
 -12   7   6        1.40        4.23      5.62 o 
 -11   7   6       15.92       12.00      4.74 o 
 -10   7   6        0.51        4.49      5.07 o 
  -9   7   6       17.02       16.76      5.21 o 
  -8   7   6        9.40       15.98      4.67 o 
  -7   7   6        3.66       14.28      4.30 o 
  -6   7   6       18.16       14.24      4.67 o 
  -5   7   6       67.09       71.42      4.75 o 
  -4   7   6      150.07      156.97      6.27 o 
  -3   7   6       54.26       57.27      4.49 o 
  -2   7   6      358.45      335.66     10.84 o 
  -1   7   6      378.66      363.86      5.40 o 
   0   7   6        1.17        5.12      4.25 o 
   1   7   6      357.24      336.91      7.55 o 
   2   7   6      102.21      102.60      4.29 o 
   3   7   6       33.27       41.15      4.58 o 
   4   7   6        2.40        9.14      4.08 o 
   5   7   6      272.87      241.47      4.75 o 
   6   7   6       21.78       26.11      4.23 o 
   7   7   6        3.42        4.77      4.18 o 
   8   7   6      354.28      343.93      5.42 o 
   9   7   6        0.04        5.90      4.29 o 
  10   7   6      241.07      222.97      5.61 o 
  11   7   6       44.88       43.24      4.44 o 
  12   7   6       32.28       36.76      5.13 o 
 -10   8   6       24.72       13.75      5.21 o 
  -9   8   6        9.28       13.23      4.96 o 
  -8   8   6       21.12       20.43      4.84 o 
  -7   8   6       13.88       12.48      5.05 o 
  -6   8   6       15.36        7.20      4.58 o 
  -5   8   6       64.46       71.50      4.93 o 
  -4   8   6      190.71      193.56      6.17 o 
  -3   8   6        0.29        2.70      4.58 o 
  -2   8   6      271.39      256.68      6.88 o 
  -1   8   6       18.00       24.29      4.71 o 
   0   8   6        4.75       10.11      4.29 o 
   1   8   6       26.52       30.55      4.87 o 
   2   8   6       54.31       38.13      4.12 o 
   3   8   6       13.16       14.22      4.40 o 
   4   8   6        0.00        5.52      4.88 o 
   5   8   6       10.03       10.41      4.24 o 
   6   8   6       82.33       92.00      4.87 o 
   7   8   6       20.19       11.30      5.26 o 
   8   8   6       65.28       64.56      4.73 o 
 -22   1   7       70.74       79.48      4.68 o 
 -21   1   7        3.65        5.69      4.47 o 
 -20   1   7       14.50       14.85      3.94 o 
 -19   1   7       49.82       50.34      4.42 o 
 -18   1   7        8.78        8.14      3.96 o 
 -17   1   7      255.08      244.73      4.60 o 
 -16   1   7       18.87       20.54      3.63 o 
 -15   1   7      288.10      270.22      4.80 o 
 -14   1   7      746.27      779.30      9.86 o 
 -13   1   7     1465.13     1402.71     17.26 o 
 -12   1   7      140.42      140.26      3.98 o 
 -11   1   7      525.06      543.70      7.73 o 
 -10   1   7      197.34      189.28      4.35 o 
  -9   1   7      609.40      598.56      6.14 o 
  -8   1   7       24.12       15.66      4.13 o 
  -7   1   7       16.14       13.90      3.85 o 
  -6   1   7     2634.96     2629.34     35.11 o 
  -5   1   7      128.45      108.04      4.59 o 
  -4   1   7      856.31      834.56     11.57 o 
  -3   1   7       40.11       35.94      3.39 o 
  -2   1   7       77.19       82.64      3.67 o 
  -1   1   7     2218.57     2061.46     24.35 o 
   0   1   7     1327.45     1341.05     20.49 o 
   1   1   7     6016.97     5921.06     71.97 o 
   2   1   7      344.35      291.30      8.40 o 
   3   1   7        1.57        6.15      3.46 o 
   4   1   7     1136.18     1163.72     21.19 o 
   5   1   7     7979.83     8383.77    135.03 o 
   6   1   7        2.39        6.68      3.71 o 
   7   1   7     1301.43     1236.92     22.88 o 
   8   1   7      106.96      130.85      5.94 o 
   9   1   7      574.82      687.95     21.28 o 
  10   1   7     1035.47     1047.61     28.16 o 
  11   1   7      537.25      565.85     12.73 o 
  12   1   7        7.32        8.28      4.36 o 
  13   1   7      115.89      103.23      4.01 o 
  14   1   7      338.42      337.73      8.62 o 
  15   1   7       14.24       15.28      3.86 o 
  16   1   7     1358.42     1280.51     28.52 o 
  17   1   7      117.79      130.31      4.12 o 
  18   1   7      135.00      137.38      5.17 o 
  19   1   7        0.88        2.24      4.86 o 
  20   1   7       27.70       31.88      5.68 o 
 -22   2   7       32.71       26.32      6.44 o 
 -21   2   7       14.45       19.21      4.59 o 
 -20   2   7       53.65       54.54      4.51 o 
 -19   2   7      166.45      153.75      4.57 o 
 -18   2   7      236.81      199.74      4.28 o 
 -17   2   7       27.53       18.67      4.17 o 
 -16   2   7      956.75      963.02     11.17 o 
 -15   2   7      682.78      677.00      7.13 o 
 -14   2   7      491.89      472.50      7.41 o 
 -13   2   7      142.15      131.62      4.44 o 
 -12   2   7        9.23       17.57      4.10 o 
 -11   2   7       98.17       93.37      3.97 o 
 -10   2   7      698.20      738.44      6.78 o 
  -9   2   7       73.67       72.92      4.07 o 
  -8   2   7       92.20       75.31      3.97 o 
  -7   2   7     1262.51     1357.26     20.68 o 
  -6   2   7     5547.80     5624.89     98.91 o 
  -5   2   7     1247.25     1295.02     11.03 o 
  -4   2   7      416.67      413.61      6.08 o 
  -3   2   7        4.96       35.23     10.45 o 
  -2   2   7      991.80     1072.05     15.46 o 
  -1   2   7     2070.80     2177.17     23.68 o 
   0   2   7     5511.45     5679.14     88.34 o 
   1   2   7      206.35      189.74      4.46 o 
   2   2   7      115.75       99.30      4.45 o 
   3   2   7      138.88      139.14      4.13 o 
   4   2   7      178.23      196.95      4.53 o 
   5   2   7     1238.75     1174.70     21.09 o 
   6   2   7        7.69        8.91      3.33 o 
   7   2   7      291.44      251.55      4.12 o 
   8   2   7       53.72       65.18      3.29 o 
   9   2   7      205.77      197.75      4.04 o 
  10   2   7       74.25       69.42      3.81 o 
  11   2   7      130.30      123.80      3.88 o 
  12   2   7     1791.88     1817.28     27.16 o 
  13   2   7     1119.91     1059.05     14.13 o 
  14   2   7     1316.95     1299.01     21.91 o 
  15   2   7       31.00       43.65      3.67 o 
  16   2   7       77.87       98.61      3.96 o 
  17   2   7       50.27       49.88      4.10 o 
  18   2   7       99.48      108.92      4.34 o 
  19   2   7        0.25        2.31      4.70 o 
 -21   3   7        0.84       -0.45      4.41 o 
 -20   3   7       48.08       51.09      4.53 o 
 -19   3   7       13.98       16.25      4.87 o 
 -18   3   7      222.93      231.52      5.10 o 
 -17   3   7      935.03      853.80     15.63 o 
 -16   3   7       70.55       50.09      4.03 o 
 -15   3   7      264.63      271.24      8.70 o 
 -14   3   7      216.32      213.64      6.09 o 
 -13   3   7       37.80       44.50      4.03 o 
 -12   3   7       53.19       53.08      4.13 o 
 -11   3   7        1.88        7.49      3.70 o 
 -10   3   7       16.20       22.63      3.40 o 
  -9   3   7      343.83      370.15      5.30 o 
  -8   3   7      310.43      331.19      4.85 o 
  -7   3   7      157.69      153.43      4.21 o 
  -6   3   7      129.60      181.81      5.37 o 
  -5   3   7      147.28      158.87      5.32 o 
  -4   3   7      617.04      593.49     13.79 o 
  -3   3   7     2831.17     2910.00     43.59 o 
  -2   3   7     3399.32     3603.10     72.46 o 
  -1   3   7     1536.79     1511.90     17.50 o 
   0   3   7        0.22        7.17      3.97 o 
   1   3   7      189.67      181.72      4.14 o 
   2   3   7      125.25      119.87      4.08 o 
   3   3   7     2553.30     2718.30     32.70 o 
   4   3   7      162.84      167.25      7.59 o 
   5   3   7      348.59      392.51      5.61 o 
   6   3   7      457.88      463.34      5.74 o 
   7   3   7      858.46      860.20     12.65 o 
   8   3   7       13.26       11.17      3.42 o 
   9   3   7        2.87        7.77      3.74 o 
  10   3   7     2672.01     2671.11     38.16 o 
  11   3   7       66.07       67.46      4.12 o 
  12   3   7     2633.23     2637.53     44.63 o 
  13   3   7        3.81        8.45      3.65 o 
  14   3   7        5.24       10.37      3.91 o 
  15   3   7        9.76        8.26      3.71 o 
  16   3   7        4.29       11.17      3.71 o 
  17   3   7        6.28       11.84      4.31 o 
  18   3   7       97.23       83.52      4.96 o 
 -20   4   7      192.27      207.68      7.66 o 
 -19   4   7      581.01      573.44     11.04 o 
 -18   4   7       40.94       45.71      4.14 o 
 -17   4   7      150.90      163.39      4.55 o 
 -16   4   7        2.63        4.48      4.01 o 
 -15   4   7       38.49       34.14      4.35 o 
 -14   4   7      129.11      130.53      4.18 o 
 -13   4   7       29.16       34.89      4.36 o 
 -12   4   7      120.66      142.33      4.25 o 
 -11   4   7        0.12        0.08      4.08 o 
 -10   4   7      281.61      274.35      5.22 o 
  -9   4   7       69.81       76.09      4.91 o 
  -8   4   7      217.65      225.00      4.93 o 
  -7   4   7      127.39      122.91      5.46 o 
  -6   4   7      293.12      246.80      4.85 o 
  -5   4   7      221.77      203.79      4.83 o 
  -4   4   7      449.81      471.78     12.14 o 
  -3   4   7      313.16      301.39      4.90 o 
  -2   4   7      152.87      158.21      4.24 o 
  -1   4   7       20.72       26.99      3.80 o 
   0   4   7     1761.66     1798.21     19.90 o 
   1   4   7      294.10      359.00      5.30 o 
   2   4   7      331.60      316.96      5.12 o 
   3   4   7     2119.00     2214.42     31.62 o 
   4   4   7        3.48        6.01      3.42 o 
   5   4   7     1579.69     1683.07     19.32 o 
   6   4   7      439.74      419.67      5.21 o 
   7   4   7        0.26        2.68      3.27 o 
   8   4   7       23.12       28.86      3.75 o 
   9   4   7       78.44       78.88      3.68 o 
  10   4   7      430.62      416.41      9.48 o 
  11   4   7       48.10       46.77      3.89 o 
  12   4   7       35.27       35.97      4.28 o 
  13   4   7       42.44       42.08      4.19 o 
  14   4   7        0.10        8.36      4.26 o 
  15   4   7       55.36       54.15      4.66 o 
  16   4   7      118.41      113.41      5.84 o 
  17   4   7       24.92       35.65      4.40 o 
 -18   5   7       18.74       11.93      4.99 o 
 -17   5   7        1.74        6.53      4.53 o 
 -16   5   7      156.74      148.21      4.80 o 
 -15   5   7      170.02      154.33      5.27 o 
 -14   5   7      491.61      450.89      6.01 o 
 -13   5   7      447.24      465.94      7.23 o 
 -12   5   7      334.50      317.92      6.39 o 
 -11   5   7       28.93       41.91      4.95 o 
 -10   5   7       56.71       53.92      4.94 o 
  -9   5   7        1.77        5.02      4.29 o 
  -8   5   7     1063.87     1092.50     19.37 o 
  -7   5   7       53.68       57.59      4.37 o 
  -6   5   7      998.21     1025.79     15.83 o 
  -5   5   7        4.64        6.17      3.79 o 
  -4   5   7     1176.89     1208.83     26.96 o 
  -3   5   7      243.27      232.99      4.83 o 
  -2   5   7      192.05      204.73      4.92 o 
  -1   5   7      824.88      833.76     14.00 o 
   0   5   7       89.18       91.34      4.50 o 
   1   5   7      964.77      965.56     13.24 o 
   2   5   7        8.37       11.08      3.70 o 
   3   5   7       61.73       60.09      3.83 o 
   4   5   7        0.06        0.37      4.08 o 
   5   5   7        4.30        2.02      3.65 o 
   6   5   7      245.90      231.00      4.54 o 
   7   5   7      264.46      256.99      4.83 o 
   8   5   7      304.04      298.98      5.68 o 
   9   5   7      226.68      236.22      4.65 o 
  10   5   7      133.13      141.54      4.52 o 
  11   5   7      281.77      283.70      4.90 o 
  12   5   7      186.86      198.27      5.58 o 
  13   5   7      327.39      304.18      5.62 o 
  14   5   7       27.03       33.63      4.31 o 
  15   5   7       12.26       17.88      4.24 o 
  16   5   7        1.91        5.48      4.45 o 
 -16   6   7      100.48       93.32      5.39 o 
 -15   6   7      170.61      178.75      5.31 o 
 -14   6   7        8.56        8.00      4.58 o 
 -13   6   7      113.05      121.71      5.14 o 
 -12   6   7      580.90      557.74     11.21 o 
 -11   6   7      154.21      155.49      6.81 o 
 -10   6   7       52.41       58.52      4.77 o 
  -9   6   7      120.80      120.89      4.95 o 
  -8   6   7      191.88      205.57      5.67 o 
  -7   6   7       15.47       21.16      7.22 o 
  -6   6   7       47.43       48.14      4.82 o 
  -5   6   7      722.73      719.33     17.61 o 
  -4   6   7     2348.61     2387.95     39.93 o 
  -3   6   7       35.57       29.61      4.19 o 
  -2   6   7       16.82       22.01      4.24 o 
  -1   6   7        7.09        8.42      4.35 o 
   0   6   7      331.16      318.03      5.58 o 
   1   6   7      626.52      569.55      5.62 o 
   2   6   7      139.78      132.73      4.55 o 
   3   6   7      631.79      586.69      7.53 o 
   4   6   7     1155.70     1153.23     21.48 o 
   5   6   7      170.61      167.30      4.19 o 
   6   6   7      249.13      231.00      4.38 o 
   7   6   7      205.39      173.36      4.42 o 
   8   6   7      138.08      137.49      4.37 o 
   9   6   7      114.30      108.42      4.12 o 
  10   6   7        0.33        3.32      4.07 o 
  11   6   7      105.12      111.83      4.63 o 
  12   6   7      429.46      459.24     13.74 o 
  13   6   7      214.60      204.28      5.04 o 
  14   6   7       14.32       21.37      4.19 o 
 -14   7   7      173.38      180.62      6.82 o 
 -13   7   7       47.30       50.59      5.46 o 
 -12   7   7       53.85       42.97      5.33 o 
 -11   7   7       50.23       55.98      5.19 o 
 -10   7   7       72.85       77.91      5.41 o 
  -9   7   7       12.67       16.99      4.80 o 
  -8   7   7       39.19       42.29      5.43 o 
  -7   7   7        1.59       11.04      4.29 o 
  -6   7   7      116.69      117.26      5.65 o 
  -5   7   7      125.55      123.10      4.78 o 
  -4   7   7       89.57       85.28      3.88 o 
  -3   7   7      457.20      459.65      7.89 o 
  -2   7   7      161.71      188.46      7.86 o 
  -1   7   7      597.43      572.64      8.22 o 
   0   7   7      100.79      103.86      4.60 o 
   1   7   7      142.91      138.08      4.19 o 
   2   7   7       58.09       48.61      4.38 o 
   3   7   7      653.33      565.04      5.60 o 
   4   7   7      135.22      110.00      4.56 o 
   5   7   7       46.55       47.24      4.12 o 
   6   7   7      162.00      152.95      4.60 o 
   7   7   7        9.74        1.46      4.71 o 
   8   7   7       84.95       75.21      4.80 o 
   9   7   7        0.40        1.20      4.41 o 
  10   7   7       40.13       39.89      4.55 o 
  11   7   7       13.43        3.44      4.47 o 
 -10   8   7       35.95       39.00     10.31 o 
  -9   8   7      203.45      201.51      6.21 o 
  -8   8   7       23.52       34.73      5.31 o 
  -7   8   7      104.50       97.03      5.07 o 
  -6   8   7       31.50       34.31      4.26 o 
  -5   8   7      250.85      267.28      8.09 o 
  -4   8   7        8.80       19.15      4.89 o 
  -3   8   7      122.83      132.84      6.06 o 
  -2   8   7        6.57        7.19      4.84 o 
  -1   8   7      136.37      125.65      5.27 o 
   0   8   7       32.82       32.69      4.92 o 
   1   8   7       13.43       16.67      4.31 o 
   2   8   7       21.85       24.89      4.61 o 
   3   8   7       46.95       46.12      5.13 o 
   4   8   7      225.79      187.36      4.79 o 
   5   8   7       76.13       69.63      4.74 o 
   6   8   7      414.81      369.34      5.86 o 
   7   8   7       68.82       67.58      4.68 o 
 -22   0   8       49.28       43.84      6.60 o 
 -21   0   8       15.10       14.57      6.98 o 
 -20   0   8       24.92       32.73      5.89 o 
 -19   0   8        6.00       14.39      6.39 o 
 -18   0   8       98.34      106.64      6.50 o 
 -17   0   8      953.03      923.36     13.16 o 
 -16   0   8      125.33      118.32      6.73 o 
 -15   0   8       11.91       15.51      6.03 o 
 -14   0   8     2042.82     1972.32     45.57 o 
 -13   0   8     3427.14     3215.77     82.08 o 
 -12   0   8     2314.06     2283.06     26.70 o 
 -11   0   8        3.84        5.58      6.30 o 
 -10   0   8       91.59       62.43      4.60 o 
  -9   0   8        6.43        8.97      4.51 o 
  -8   0   8      286.60      305.59      8.04 o 
  -7   0   8        0.42        5.80      6.48 o 
  -6   0   8     3440.42     3558.14     65.74 o 
  -5   0   8     1010.58      932.90     13.44 o 
  -4   0   8      117.72      119.23      8.53 o 
  -3   0   8      758.43      737.38     12.94 o 
  -2   0   8      813.20      710.82     13.32 o 
  -1   0   8      419.89      464.58      8.18 o 
   0   0   8     4175.14     3946.61     40.15 o 
   1   0   8       12.18       16.44      4.67 o 
   2   0   8     1798.98     1708.99     31.34 o 
   3   0   8      913.80     1002.28     10.32 o 
   4   0   8      453.48      571.67     15.81 o 
   5   0   8     2747.90     2829.45     82.26 o 
   6   0   8     3698.30     3455.23     89.10 o 
   7   0   8       11.37       16.03      4.75 o 
   8   0   8      282.84      282.96      9.82 o 
   9   0   8      190.49      189.42      5.66 o 
  10   0   8     1252.40     1213.24     36.74 o 
  11   0   8      371.99      320.89      7.31 o 
  12   0   8      691.39      623.52     21.89 o 
  13   0   8      857.86      871.17     27.07 o 
  14   0   8      133.19      139.88      5.96 o 
  15   0   8      282.92      266.51      6.96 o 
  16   0   8        2.62        9.83      6.18 o 
  17   0   8      468.93      427.46     23.50 o 
  18   0   8       56.95       67.85      6.94 o 
  19   0   8       10.30        5.72      7.47 o 
 -22   1   8      105.36      118.65      5.38 o 
 -21   1   8       39.81       44.23      4.56 o 
 -20   1   8       50.94       54.25      4.36 o 
 -19   1   8        2.16        7.22      4.11 o 
 -18   1   8      592.67      597.87      6.40 o 
 -17   1   8     1031.24      980.99     16.97 o 
 -16   1   8      518.53      532.62      9.25 o 
 -15   1   8     2224.92     2178.56     36.77 o 
 -14   1   8      419.37      396.84      5.51 o 
 -13   1   8      494.75      544.50      8.73 o 
 -12   1   8      145.63      140.70      4.71 o 
 -11   1   8      102.30      105.45      4.24 o 
 -10   1   8      305.12      303.98      4.96 o 
  -9   1   8     1121.67     1241.59      9.62 o 
  -8   1   8     1276.84     1507.72      9.10 o 
  -7   1   8     5497.14     5904.90     77.94 o 
  -6   1   8       26.88       40.65      4.53 o 
  -5   1   8     1459.95     1494.27     11.45 o 
  -4   1   8     1076.23     1007.92     14.15 o 
  -3   1   8       89.02       98.46      4.40 o 
  -2   1   8      560.13      613.89      7.39 o 
  -1   1   8     1111.74     1030.21     16.76 o 
   0   1   8        0.02      -12.74     12.74 o 
   1   1   8      434.71      376.88     18.63 o 
   2   1   8     5958.15     5993.68     92.89 o 
   3   1   8       18.82       20.15      4.87 o 
   4   1   8      772.59      768.26     13.54 o 
   5   1   8      205.08      233.56     16.64 o 
   6   1   8      118.93      127.99      4.09 o 
   7   1   8      257.81      218.98      7.58 o 
   8   1   8      227.08      255.44      8.39 o 
   9   1   8      577.16      579.63     14.06 o 
  10   1   8        4.28       -0.46      3.90 o 
  11   1   8       17.43       12.15      4.14 o 
  12   1   8      644.24      636.86     13.36 o 
  13   1   8     2125.55     2023.65     30.30 o 
  14   1   8      231.04      235.74      5.78 o 
  15   1   8      211.25      248.85      5.37 o 
  16   1   8        1.87        0.72      4.06 o 
  17   1   8        8.61        3.35      4.15 o 
  18   1   8        4.45       10.37      3.94 o 
  19   1   8       63.47       61.31      3.85 o 
 -21   2   8       16.55       14.04      4.46 o 
 -20   2   8       64.34       63.61      4.45 o 
 -19   2   8      114.99      132.96      4.50 o 
 -18   2   8       20.33       17.49      3.67 o 
 -17   2   8      287.04      273.58      5.30 o 
 -16   2   8      125.30      114.53      4.43 o 
 -15   2   8      870.76      884.14     14.46 o 
 -14   2   8      339.43      312.45      4.65 o 
 -13   2   8       88.85       82.39      4.55 o 
 -12   2   8      126.17      123.17      4.54 o 
 -11   2   8      128.36      124.38      3.91 o 
 -10   2   8     1021.74     1114.23     14.57 o 
  -9   2   8      340.30      356.09      5.11 o 
  -8   2   8       48.77       36.85      3.99 o 
  -7   2   8     1067.61     1225.33     16.70 o 
  -6   2   8     4989.61     5183.31     61.26 o 
  -5   2   8      152.01      177.06      5.26 o 
  -4   2   8      909.95      956.12     17.32 o 
  -3   2   8      983.48     1044.82     13.35 o 
  -2   2   8        2.33        1.82      4.01 o 
  -1   2   8      101.41       92.39      4.36 o 
   0   2   8     1455.83     1450.52     21.21 o 
   1   2   8      839.71      801.79      8.97 o 
   2   2   8        0.80        0.81      3.63 o 
   3   2   8     1440.11     1496.67     19.81 o 
   4   2   8        0.81        0.43      3.34 o 
   5   2   8      547.49      573.74     13.76 o 
   6   2   8       59.25       56.88      3.43 o 
   7   2   8      114.98      113.78      3.46 o 
   8   2   8     1051.21     1097.99     13.50 o 
   9   2   8      923.48      851.44     11.67 o 
  10   2   8      781.76      763.20     12.84 o 
  11   2   8        0.43       -3.78      3.78 o 
  12   2   8     1535.10     1438.10     26.76 o 
  13   2   8      230.63      197.60      4.35 o 
  14   2   8      874.95      775.27     10.59 o 
  15   2   8        6.84       -3.74      3.74 o 
  16   2   8      419.07      389.97      7.63 o 
  17   2   8        0.19        6.43      5.55 o 
  18   2   8        6.49        4.48      4.39 o 
  19   2   8       68.68       78.59      4.10 o 
 -21   3   8       18.74       17.71      4.89 o 
 -20   3   8      187.77      184.03      5.39 o 
 -19   3   8      484.03      467.16     11.24 o 
 -18   3   8       40.02       56.13      4.79 o 
 -17   3   8     1662.01     1604.04     33.69 o 
 -16   3   8       45.28       45.34      4.03 o 
 -15   3   8      140.02      151.73      4.86 o 
 -14   3   8       64.73       65.70      4.22 o 
 -13   3   8      192.74      179.07      4.90 o 
 -12   3   8        2.80        1.72      3.78 o 
 -11   3   8        4.52        3.28      3.90 o 
 -10   3   8       10.50       19.77      3.96 o 
  -9   3   8      391.04      415.83      5.17 o 
  -8   3   8      434.75      501.01      7.54 o 
  -7   3   8      130.75      159.92      4.61 o 
  -6   3   8     2127.38     2261.04     24.35 o 
  -5   3   8     1172.67     1218.60     14.19 o 
  -4   3   8       11.32        8.89      3.65 o 
  -3   3   8       29.74       30.68      4.30 o 
  -2   3   8     5202.18     5612.19     71.26 o 
  -1   3   8      436.24      453.56      6.03 o 
   0   3   8       91.80       97.64      3.64 o 
   1   3   8      338.13      357.03      5.38 o 
   2   3   8     1218.92     1186.31     14.02 o 
   3   3   8     1331.73     1491.35     11.39 o 
   4   3   8      543.10      579.05      9.87 o 
   5   3   8      110.87       79.31      3.72 o 
   6   3   8      303.41      290.12      5.86 o 
   7   3   8        2.79        5.98      3.38 o 
   8   3   8       88.21       86.72      3.83 o 
   9   3   8      796.07      798.62      9.81 o 
  10   3   8     1411.71     1417.63     28.31 o 
  11   3   8      391.48      381.20      6.27 o 
  12   3   8      861.24      845.05     15.08 o 
  13   3   8      340.68      354.86      5.59 o 
  14   3   8      109.50      108.27      4.06 o 
  15   3   8        0.78        8.40      3.87 o 
  16   3   8      152.34      158.55      4.69 o 
  17   3   8        7.74       10.14      3.85 o 
  18   3   8        0.54        2.76      4.13 o 
 -20   4   8       70.22       78.49      4.96 o 
 -19   4   8      354.31      353.37      8.25 o 
 -18   4   8      188.39      205.16      5.60 o 
 -17   4   8        3.19        3.03      3.81 o 
 -16   4   8        0.03        1.19      4.38 o 
 -15   4   8      160.26      159.31      5.26 o 
 -14   4   8      151.17      144.31      4.79 o 
 -13   4   8        0.26        1.99      4.21 o 
 -12   4   8      285.80      281.60      5.00 o 
 -11   4   8        0.04        3.16      3.94 o 
 -10   4   8       40.28       40.20      4.20 o 
  -9   4   8      224.08      228.40      5.20 o 
  -8   4   8     3826.61     3902.95     43.47 o 
  -7   4   8      149.40      160.93      4.74 o 
  -6   4   8      321.23      351.11      8.40 o 
  -5   4   8      173.24      170.53      4.91 o 
  -4   4   8        2.76        2.57      3.22 o 
  -3   4   8      667.10      738.49      9.79 o 
  -2   4   8     2189.15     2159.96     31.14 o 
  -1   4   8       64.89       71.67      4.23 o 
   0   4   8       95.84      100.27      4.13 o 
   1   4   8      501.09      489.38      5.73 o 
   2   4   8      234.88      231.80      4.36 o 
   3   4   8      180.99      176.96      5.19 o 
   4   4   8        1.32        3.48      3.45 o 
   5   4   8      179.23      170.17      4.14 o 
   6   4   8      634.33      625.59     11.38 o 
   7   4   8       11.89        7.22      3.28 o 
   8   4   8      183.19      200.17      4.20 o 
   9   4   8     1580.36     1535.67     16.54 o 
  10   4   8        8.47        7.06      4.38 o 
  11   4   8        2.34        9.10      4.21 o 
  12   4   8       16.65       13.23      3.57 o 
  13   4   8      122.53      108.87      4.01 o 
  14   4   8      322.43      334.77      6.63 o 
  15   4   8       13.55       15.50      4.52 o 
  16   4   8      314.42      348.24      7.50 o 
  17   4   8      168.74      184.78      4.70 o 
 -18   5   8       10.04        6.61      5.42 o 
 -17   5   8       74.50       62.74      5.09 o 
 -16   5   8      640.50      604.79      8.41 o 
 -15   5   8      280.37      265.84      6.00 o 
 -14   5   8      102.52       90.03      4.98 o 
 -13   5   8      170.32      147.42      5.60 o 
 -12   5   8        5.63        9.38      4.72 o 
 -11   5   8        4.62        7.69      5.72 o 
 -10   5   8      360.63      338.11      6.83 o 
  -9   5   8     1753.20     1689.32     29.01 o 
  -8   5   8     1724.88     1782.96     21.65 o 
  -7   5   8     1091.82     1102.29     15.08 o 
  -6   5   8       19.72       25.00      4.67 o 
  -5   5   8      603.61      614.22     15.76 o 
  -4   5   8     1025.40     1034.30     21.10 o 
  -3   5   8      625.79      625.33      7.51 o 
  -2   5   8      211.58      211.57      4.67 o 
  -1   5   8      573.99      575.36      6.90 o 
   0   5   8       16.24       19.53      3.89 o 
   1   5   8        2.94        6.35      4.11 o 
   2   5   8        3.38        5.97      3.78 o 
   3   5   8       41.15       49.01      3.96 o 
   4   5   8      474.21      477.77      5.85 o 
   5   5   8      656.25      613.93     13.00 o 
   6   5   8       94.72       87.13      4.04 o 
   7   5   8       65.67       64.32      4.12 o 
   8   5   8      309.25      320.22      4.75 o 
   9   5   8        5.04        3.45      4.17 o 
  10   5   8      477.05      483.29     12.86 o 
  11   5   8       17.68       23.43      4.02 o 
  12   5   8      177.31      168.72      4.58 o 
  13   5   8      107.90      113.05      4.87 o 
  14   5   8      361.55      371.15      7.51 o 
  15   5   8      104.64      110.91      4.81 o 
 -16   6   8       33.99       37.09      5.97 o 
 -15   6   8       45.16       48.21      4.75 o 
 -14   6   8        4.72       12.09      5.09 o 
 -13   6   8      408.29      367.28      7.35 o 
 -12   6   8        1.89       -0.19      6.08 o 
 -11   6   8        6.15        2.94      4.65 o 
 -10   6   8       83.03       69.65      4.78 o 
  -9   6   8      174.16      167.88      4.99 o 
  -8   6   8        7.64       12.43      4.47 o 
  -7   6   8      201.83      203.47      6.78 o 
  -6   6   8        3.32        6.73      5.78 o 
  -5   6   8      114.06      111.61      5.07 o 
  -4   6   8        0.30        5.51      4.07 o 
  -3   6   8      124.67      137.33      4.96 o 
  -2   6   8     1143.56     1079.21     19.60 o 
  -1   6   8     1386.42     1238.05     22.11 o 
   0   6   8        0.41        4.32      4.52 o 
   1   6   8      713.95      689.91      9.43 o 
   2   6   8      768.46      804.08     12.82 o 
   3   6   8      162.02      125.88      4.29 o 
   4   6   8       82.34       70.50      4.15 o 
   5   6   8      188.66      186.20      4.36 o 
   6   6   8       65.13       46.96      3.85 o 
   7   6   8      402.03      370.17      7.40 o 
   8   6   8      117.11      111.19      4.43 o 
   9   6   8      214.70      217.22      5.99 o 
  10   6   8        0.31        3.60      4.42 o 
  11   6   8       74.15       86.06      4.35 o 
  12   6   8       47.87       54.35      4.43 o 
  13   6   8      185.74      178.85      4.87 o 
 -13   7   8      134.81      140.28      5.37 o 
 -12   7   8       40.30       28.97      5.32 o 
 -11   7   8      224.38      252.52      6.69 o 
 -10   7   8        1.18        0.24      4.78 o 
  -9   7   8       88.19       93.12      5.41 o 
  -8   7   8       81.87       89.02      4.82 o 
  -7   7   8        1.33        2.20      4.74 o 
  -6   7   8        1.22        0.81      3.86 o 
  -5   7   8        9.80       10.05      4.23 o 
  -4   7   8       11.81        7.25      4.08 o 
  -3   7   8       12.28       13.68      4.37 o 
  -2   7   8      241.60      219.33      8.64 o 
  -1   7   8      134.83      144.85      4.74 o 
   0   7   8       46.27       55.75      4.22 o 
   1   7   8       88.43       93.09      4.39 o 
   2   7   8      240.77      211.38      4.80 o 
   3   7   8      127.34      144.78      4.25 o 
   4   7   8       14.29        8.38      4.81 o 
   5   7   8        0.67       -0.46      4.64 o 
   6   7   8      189.90      192.76      6.29 o 
   7   7   8      257.32      270.29      7.90 o 
   8   7   8        0.92        3.55      4.11 o 
   9   7   8       75.39       82.48      4.41 o 
  10   7   8       66.54       73.15      4.56 o 
  11   7   8       32.80       38.64      5.14 o 
  -9   8   8        2.87        6.83      4.66 o 
  -8   8   8       33.36       46.07      5.07 o 
  -7   8   8       63.00       70.27      5.25 o 
  -6   8   8       28.87       32.09      4.30 o 
  -5   8   8        1.29        4.91      3.87 o 
  -4   8   8       35.89       42.57      5.89 o 
  -3   8   8      125.72      133.85      5.00 o 
  -2   8   8        1.51        2.38      4.75 o 
  -1   8   8      105.04      113.21      5.27 o 
   0   8   8        9.98       13.09      5.06 o 
   1   8   8       16.74       27.86      4.63 o 
   2   8   8      153.03      154.50      4.63 o 
   3   8   8        8.51       10.28      4.68 o 
   4   8   8        9.30        7.73      4.51 o 
   5   8   8        1.84        7.58      4.86 o 
   6   8   8       16.76       24.63      4.66 o 
 -22   1   9       11.94       17.62      4.69 o 
 -21   1   9       31.86       37.71      4.40 o 
 -20   1   9       20.56       26.55      4.45 o 
 -19   1   9      120.39      121.61      4.44 o 
 -18   1   9       36.11       36.33      4.27 o 
 -17   1   9      255.63      244.74      5.17 o 
 -16   1   9      366.94      358.77      5.17 o 
 -15   1   9      396.12      407.33      7.30 o 
 -14   1   9      263.00      279.94      4.90 o 
 -13   1   9      296.22      258.99      5.58 o 
 -12   1   9      422.56      413.00      5.97 o 
 -11   1   9      265.78      294.29      5.23 o 
 -10   1   9       25.76       26.49      3.88 o 
  -9   1   9       38.32       32.59      4.24 o 
  -8   1   9     1816.02     1853.99     25.91 o 
  -7   1   9     2622.78     2915.42     52.61 o 
  -6   1   9      105.37      103.84      5.42 o 
  -5   1   9      617.56      570.61      9.74 o 
  -4   1   9      918.77      915.70     13.20 o 
  -3   1   9     2654.94     2740.87     52.23 o 
  -2   1   9      104.27      106.91      4.15 o 
  -1   1   9       43.99       37.31      3.77 o 
   0   1   9     2387.92     2470.04     22.82 o 
   1   1   9      327.36      272.47      5.10 o 
   2   1   9       62.45       51.38      8.68 o 
   3   1   9     1659.33     1713.87     21.73 o 
   4   1   9     4258.96     4333.21     71.83 o 
   5   1   9      107.75      120.14      3.70 o 
   6   1   9        8.54        6.19      4.00 o 
   7   1   9      845.47      847.95     16.05 o 
   8   1   9      755.95      760.91     21.13 o 
   9   1   9     1050.54     1036.12     23.02 o 
  10   1   9      348.47      347.50      5.72 o 
  11   1   9      565.02      591.79     15.38 o 
  12   1   9      365.31      350.97      5.21 o 
  13   1   9      574.98      545.64      9.35 o 
  14   1   9     1189.75     1250.82     25.36 o 
  15   1   9       18.46       18.01      4.20 o 
  16   1   9       18.52       23.99      4.13 o 
  17   1   9        4.10        9.06      4.47 o 
  18   1   9      128.73      138.13      4.38 o 
  19   1   9      113.81       92.71      5.11 o 
 -21   2   9        1.62       -1.13      4.40 o 
 -20   2   9       59.79       56.60      4.65 o 
 -19   2   9       68.52       68.27      4.26 o 
 -18   2   9      308.99      306.55      7.69 o 
 -17   2   9       64.87       70.42      4.24 o 
 -16   2   9     1192.31     1186.96     19.25 o 
 -15   2   9      241.60      243.89      5.04 o 
 -14   2   9       38.92       43.87      4.29 o 
 -13   2   9        0.31        2.65      4.00 o 
 -12   2   9      293.42      290.68      7.61 o 
 -11   2   9       81.81       93.07      4.20 o 
 -10   2   9        9.57        7.05      3.52 o 
  -9   2   9     1424.03     1486.53     20.89 o 
  -8   2   9       45.58       55.14      4.26 o 
  -7   2   9     3540.05     3647.72     35.10 o 
  -6   2   9     2825.47     3046.93     21.98 o 
  -5   2   9     3021.49     3167.05     31.93 o 
  -4   2   9      115.64      107.59      4.51 o 
  -3   2   9      723.28      710.50      8.08 o 
  -2   2   9       21.08       32.24      4.24 o 
  -1   2   9       90.41       75.34      3.90 o 
   0   2   9      668.20      734.63      6.64 o 
   1   2   9     2878.31     3054.31     30.11 o 
   2   2   9        2.49        3.59      4.02 o 
   3   2   9      201.97      243.62      5.98 o 
   4   2   9       60.91       53.37      3.22 o 
   5   2   9       77.12       56.51      3.43 o 
   6   2   9       20.66       23.52      3.13 o 
   7   2   9       75.16       82.45      3.87 o 
   8   2   9     1133.90     1179.45     15.99 o 
   9   2   9     1872.37     1784.00     29.43 o 
  10   2   9     1157.97     1205.65     24.16 o 
  11   2   9      193.73      200.73      8.02 o 
  12   2   9      266.85      238.25      4.14 o 
  13   2   9      478.87      490.77      6.81 o 
  14   2   9       68.43       76.55      4.34 o 
  15   2   9        2.02        2.20      3.54 o 
  16   2   9        7.17       13.57      4.24 o 
  17   2   9      160.20      162.60      4.35 o 
  18   2   9       10.38       14.58      4.22 o 
 -21   3   9      486.10      492.24      6.46 o 
 -20   3   9       54.37       55.18      4.88 o 
 -19   3   9       52.47       56.77      4.72 o 
 -18   3   9        0.46        3.36      4.66 o 
 -17   3   9      603.89      563.41      6.22 o 
 -16   3   9      314.64      306.46      7.67 o 
 -15   3   9       10.04       11.86      4.48 o 
 -14   3   9      336.08      345.32      7.35 o 
 -13   3   9      105.43      125.29      4.24 o 
 -12   3   9       47.30       41.49      4.04 o 
 -11   3   9        8.01       10.58      3.92 o 
 -10   3   9       16.55       13.45      3.83 o 
  -9   3   9      175.80      177.08      4.86 o 
  -8   3   9      243.18      282.72      5.27 o 
  -7   3   9       62.77       63.82      4.27 o 
  -6   3   9       65.90       92.70      6.52 o 
  -5   3   9        9.03       10.36      3.44 o 
  -4   3   9      279.42      268.08      5.06 o 
  -3   3   9      468.79      522.81     11.07 o 
  -2   3   9       40.58       44.37      4.00 o 
  -1   3   9      633.68      587.55      7.08 o 
   0   3   9      176.55      200.91      4.54 o 
   1   3   9      149.71      154.22      4.02 o 
   2   3   9     1947.82     2055.23     19.65 o 
   3   3   9      389.70      414.20      5.06 o 
   4   3   9       58.54       58.90      3.31 o 
   5   3   9      128.81      121.96      4.02 o 
   6   3   9       11.62       10.67      3.28 o 
   7   3   9       33.52       25.81      3.27 o 
   8   3   9     1500.61     1534.09     19.23 o 
   9   3   9        4.84        0.19      4.00 o 
  10   3   9      180.18      172.94      4.75 o 
  11   3   9       50.56       59.54      4.13 o 
  12   3   9        8.34       12.89      3.54 o 
  13   3   9        0.37       -4.09      4.09 o 
  14   3   9     1327.32     1339.32     24.98 o 
  15   3   9       38.10       56.08      6.56 o 
  16   3   9      191.89      180.03      5.63 o 
  17   3   9        0.00        6.60      3.81 o 
  18   3   9        6.54        2.21      6.17 o 
 -20   4   9      117.60      101.46      7.37 o 
 -19   4   9      125.27      142.69      4.79 o 
 -18   4   9      132.24      141.49      5.01 o 
 -17   4   9      189.10      193.13      4.91 o 
 -16   4   9      113.93      106.82      4.96 o 
 -15   4   9       90.71       94.87      4.29 o 
 -14   4   9       27.25       40.89      5.13 o 
 -13   4   9       26.34       29.29      4.64 o 
 -12   4   9        3.76        8.11      4.36 o 
 -11   4   9       60.21       61.48      4.52 o 
 -10   4   9        0.94        3.59      4.49 o 
  -9   4   9      257.08      280.65      5.64 o 
  -8   4   9       84.69       80.57      4.94 o 
  -7   4   9      399.03      400.44      8.54 o 
  -6   4   9      520.66      553.30      9.97 o 
  -5   4   9      193.14      204.24      5.07 o 
  -4   4   9       46.13       35.73      3.97 o 
  -3   4   9       63.97       73.11      4.25 o 
  -2   4   9     2367.39     2439.74     29.34 o 
  -1   4   9      744.49      818.95      7.41 o 
   0   4   9      339.02      295.59      6.02 o 
   1   4   9      212.29      267.97      5.10 o 
   2   4   9      486.55      461.74      7.91 o 
   3   4   9       56.43       64.66      3.10 o 
   4   4   9      465.52      477.73      8.15 o 
   5   4   9       86.94       82.23      3.66 o 
   6   4   9        8.08       11.83      3.96 o 
   7   4   9      139.30      139.86      4.17 o 
   8   4   9       51.06       49.74      3.72 o 
   9   4   9       32.26       29.04      3.85 o 
  10   4   9      487.75      497.43     12.02 o 
  11   4   9      829.58      832.38     13.10 o 
  12   4   9      394.48      394.36      8.27 o 
  13   4   9      147.38      141.48      4.64 o 
  14   4   9        0.22        2.77      3.83 o 
  15   4   9        1.06        3.35      5.28 o 
  16   4   9        2.23        7.45      3.98 o 
 -18   5   9      347.56      364.18     10.54 o 
 -17   5   9        3.59        3.61      4.63 o 
 -16   5   9        6.53        8.23      4.59 o 
 -15   5   9        0.82        5.36      5.17 o 
 -14   5   9        2.47        8.16      5.16 o 
 -13   5   9       56.71       53.87      5.57 o 
 -12   5   9     1980.52     1936.46     33.66 o 
 -11   5   9       78.38       75.46      4.80 o 
 -10   5   9      125.49      122.39      5.04 o 
  -9   5   9        2.05        3.21      4.05 o 
  -8   5   9     2260.58     2189.74     35.10 o 
  -7   5   9        5.87       10.06      4.73 o 
  -6   5   9      101.01       99.67      4.91 o 
  -5   5   9      219.28      227.98      6.13 o 
  -4   5   9       67.46       63.58      4.12 o 
  -3   5   9     1232.06     1203.48     16.61 o 
  -2   5   9      402.60      384.37      4.95 o 
  -1   5   9       36.85       41.27      4.10 o 
   0   5   9      208.64      193.36      4.57 o 
   1   5   9       85.42       89.29      4.27 o 
   2   5   9       59.81       59.71      3.81 o 
   3   5   9       21.73       25.30      3.98 o 
   4   5   9       36.95       40.28      3.82 o 
   5   5   9      212.74      217.63      4.55 o 
   6   5   9       83.06       78.54      3.68 o 
   7   5   9      166.67      184.18      4.09 o 
   8   5   9       83.98       78.91      4.01 o 
   9   5   9       51.35       54.83      4.60 o 
  10   5   9        9.43        8.66      3.95 o 
  11   5   9        1.82        7.73      4.10 o 
  12   5   9      500.10      511.47      6.81 o 
  13   5   9        0.20       -4.55      4.59 o 
  14   5   9      305.83      309.28      6.96 o 
  15   5   9      400.94      420.28      5.79 o 
 -16   6   9        8.82       13.95      5.66 o 
 -15   6   9      141.39      128.05      5.30 o 
 -14   6   9       88.89       74.59      5.39 o 
 -13   6   9       24.43       29.57      6.06 o 
 -12   6   9        0.52        7.75      4.97 o 
 -11   6   9      299.07      277.92      5.45 o 
 -10   6   9       63.40       73.60      5.47 o 
  -9   6   9       71.66       65.97      5.20 o 
  -8   6   9      233.88      225.99      5.34 o 
  -7   6   9      951.74      928.09     20.92 o 
  -6   6   9      487.09      496.28     12.01 o 
  -5   6   9      185.02      175.14      4.38 o 
  -4   6   9       27.67       36.47      4.46 o 
  -3   6   9       24.63       29.66      4.42 o 
  -2   6   9      206.43      183.38      5.44 o 
  -1   6   9       71.55       74.21      4.57 o 
   0   6   9        2.69        0.02      4.50 o 
   1   6   9       18.65       21.54      4.12 o 
   2   6   9        3.38        8.71      4.09 o 
   3   6   9       19.52       35.27      4.36 o 
   4   6   9      257.30      275.85      4.69 o 
   5   6   9        0.09        6.80      4.14 o 
   6   6   9       25.80       39.27      3.91 o 
   7   6   9       47.05       48.59      4.48 o 
   8   6   9      426.58      444.91      9.74 o 
   9   6   9       75.39       67.50      3.87 o 
  10   6   9      198.06      229.40      5.48 o 
  11   6   9      133.78      146.21      5.67 o 
  12   6   9        7.31       14.31      3.90 o 
  13   6   9       58.47       53.57      4.38 o 
 -13   7   9        1.67        8.09      5.08 o 
 -12   7   9        0.08       17.51      5.52 o 
 -11   7   9      269.33      277.37      7.97 o 
 -10   7   9       91.92       87.48      5.32 o 
  -9   7   9       62.79       69.38      4.87 o 
  -8   7   9       14.08       20.21      4.30 o 
  -7   7   9      128.37      137.20      5.41 o 
  -6   7   9        4.40        5.35      4.05 o 
  -5   7   9      481.89      477.30      9.61 o 
  -4   7   9      189.50      183.01      7.07 o 
  -3   7   9      708.43      690.19     15.61 o 
  -2   7   9      105.08      103.47      5.78 o 
  -1   7   9      752.96      677.13      7.96 o 
   0   7   9       12.98       15.22      4.59 o 
   1   7   9      139.63      132.62      4.58 o 
   2   7   9       13.48       12.10      4.63 o 
   3   7   9       90.67       78.80      4.61 o 
   4   7   9      668.74      652.77      6.39 o 
   5   7   9      275.56      274.30      6.80 o 
   6   7   9      149.71      132.46      5.70 o 
   7   7   9        7.56        6.70      4.01 o 
   8   7   9      115.80      118.00      4.89 o 
   9   7   9       86.84       93.49      4.84 o 
  10   7   9        6.07       10.88      4.49 o 
  -9   8   9        6.04       13.21      7.16 o 
  -8   8   9       17.58       23.38      4.49 o 
  -7   8   9       10.85       17.00      4.84 o 
  -6   8   9       30.61       41.64      5.31 o 
  -5   8   9       60.65       79.76      5.66 o 
  -4   8   9       49.87       44.25      4.69 o 
  -3   8   9       45.60       39.91      4.74 o 
  -2   8   9      169.69      170.72      4.76 o 
  -1   8   9      372.40      373.04      5.74 o 
   0   8   9        8.23       15.78      4.95 o 
   1   8   9      173.99      173.62      5.17 o 
   2   8   9      266.80      240.29      7.32 o 
   3   8   9       90.87       86.18      4.81 o 
   4   8   9      161.51      159.42      5.09 o 
   5   8   9       26.16       31.95      4.62 o 
   6   8   9       11.94       -1.45     16.46 o 
 -22   0  10      119.44      114.98      6.41 o 
 -21   0  10      273.43      276.19      7.67 o 
 -20   0  10       23.30       25.02      7.01 o 
 -19   0  10      306.97      285.38     10.98 o 
 -18   0  10     1110.54     1134.36     29.72 o 
 -17   0  10        5.26       12.78      6.31 o 
 -16   0  10     1195.21     1126.13     31.18 o 
 -15   0  10     1370.82     1281.32     17.95 o 
 -14   0  10        4.81        5.01      6.46 o 
 -13   0  10      542.26      536.97     11.79 o 
 -12   0  10      520.16      475.89     11.19 o 
 -11   0  10      102.26      107.95      5.67 o 
 -10   0  10     1513.01     1698.81     21.84 o 
  -9   0  10      519.43      598.38      9.04 o 
  -8   0  10      790.10      871.21     19.78 o 
  -7   0  10      782.70      997.34     16.15 o 
  -6   0  10     1797.17     1800.58     25.29 o 
  -5   0  10     2100.06     2114.26     31.14 o 
  -4   0  10        5.40       14.97      9.02 o 
  -3   0  10     1939.94     1979.97     28.75 o 
  -2   0  10     1083.18     1178.59     23.63 o 
  -1   0  10     2450.14     2446.84     39.45 o 
   0   0  10     6009.87     6109.55     55.43 o 
   1   0  10     5989.10     6040.61     93.02 o 
   2   0  10     2603.84     2608.09     53.81 o 
   3   0  10       52.06       39.87      5.73 o 
   4   0  10    10990.03    12490.31    298.54 o 
   5   0  10    14668.82    16496.25    322.22 o 
   6   0  10        0.70        7.18      4.61 o 
   7   0  10      182.33      148.65      7.24 o 
   8   0  10      210.58      213.72      5.79 o 
   9   0  10     1272.18     1211.30     34.43 o 
  10   0  10       75.34       77.88      6.41 o 
  11   0  10      173.98      180.13      5.82 o 
  12   0  10      355.07      377.87     16.87 o 
  13   0  10      795.01      731.93     34.46 o 
  14   0  10     3099.88     3301.69    128.55 o 
  15   0  10     1198.55     1181.69     52.69 o 
  16   0  10       39.14       42.09      6.14 o 
  17   0  10        0.14        9.16      5.57 o 
  18   0  10       28.18       31.19      7.29 o 
 -22   1  10        1.20        3.71      4.86 o 
 -21   1  10       32.11       31.06      4.55 o 
 -20   1  10      115.53      113.00      4.68 o 
 -19   1  10       15.50       15.87      4.99 o 
 -18   1  10      103.87       98.21      4.33 o 
 -17   1  10       19.33       19.01      3.92 o 
 -16   1  10        0.42       -1.67      4.30 o 
 -15   1  10        8.90       13.04      4.15 o 
 -14   1  10       22.85       24.32      4.71 o 
 -13   1  10     2238.81     2169.14     29.60 o 
 -12   1  10     2050.54     2029.59     38.78 o 
 -11   1  10      149.28      119.58      4.57 o 
 -10   1  10      184.63      174.67      4.62 o 
  -9   1  10      630.39      676.22     10.64 o 
  -8   1  10       53.43       56.47      4.42 o 
  -7   1  10     2322.23     2418.58     29.15 o 
  -6   1  10     7161.86     7529.19     90.42 o 
  -5   1  10       81.19       68.16      5.06 o 
  -4   1  10     1883.12     1979.90     33.34 o 
  -3   1  10       86.05       58.05      4.64 o 
  -2   1  10        1.72        0.77      3.82 o 
  -1   1  10      585.43      593.33      6.80 o 
   0   1  10     9868.68    10165.73    136.03 o 
   1   1  10     2478.67     2543.15     29.17 o 
   2   1  10       52.73       45.46      3.85 o 
   3   1  10     1255.58     1382.07     26.12 o 
   4   1  10     2214.85     2242.82     32.19 o 
   5   1  10        7.79        8.71      3.10 o 
   6   1  10      729.80      792.93     11.52 o 
   7   1  10      380.50      421.24     10.76 o 
   8   1  10       92.66       91.45      4.30 o 
   9   1  10      457.22      437.04      8.45 o 
  10   1  10     1816.45     1848.89     25.12 o 
  11   1  10      127.74      137.62      5.82 o 
  12   1  10        1.12        8.20      4.28 o 
  13   1  10      142.73      139.69      4.35 o 
  14   1  10      579.04      579.92     11.34 o 
  15   1  10       29.60       27.34      4.16 o 
  16   1  10      416.18      419.68      7.44 o 
  17   1  10       10.15       12.59      3.89 o 
  18   1  10       15.24       20.07      4.43 o 
 -21   2  10      152.31      142.12      4.84 o 
 -20   2  10       98.02       93.68      4.88 o 
 -19   2  10      260.55      267.43      5.45 o 
 -18   2  10      190.94      197.94      4.75 o 
 -17   2  10      767.32      692.83     12.76 o 
 -16   2  10       72.68       55.61      4.36 o 
 -15   2  10      129.69      140.30      4.77 o 
 -14   2  10     1143.08     1154.36     15.65 o 
 -13   2  10      202.63      219.54      5.41 o 
 -12   2  10       35.90       38.68      4.27 o 
 -11   2  10      321.46      361.18      6.01 o 
 -10   2  10      513.00      519.80      8.39 o 
  -9   2  10      287.34      293.29      5.18 o 
  -8   2  10     1038.19     1140.04     16.47 o 
  -7   2  10     3581.29     3605.91     55.51 o 
  -6   2  10       52.16       73.94      4.44 o 
  -5   2  10      206.07      216.02      4.72 o 
  -4   2  10        2.16        1.70      4.02 o 
  -3   2  10     5805.33     6160.62    108.71 o 
  -2   2  10        1.12       30.18     13.46 o 
  -1   2  10        0.39        4.53      3.59 o 
   0   2  10       11.12        7.45      3.74 o 
   1   2  10        0.43       -1.31      3.93 o 
   2   2  10        5.33       13.65      3.16 o 
   3   2  10      813.60      814.10     11.21 o 
   4   2  10       54.34       45.13      3.02 o 
   5   2  10        0.10        0.80      3.05 o 
   6   2  10        2.27        8.04      3.60 o 
   7   2  10      887.42      915.87      9.64 o 
   8   2  10      342.28      321.77      7.96 o 
   9   2  10      106.97      104.26      3.74 o 
  10   2  10      116.81      113.61      4.48 o 
  11   2  10       61.92       53.97      3.64 o 
  12   2  10      688.06      662.95     10.68 o 
  13   2  10       12.56       24.07      3.48 o 
  14   2  10       18.88       24.95      4.02 o 
  15   2  10      113.88      114.40      4.17 o 
  16   2  10       24.87       13.15      5.60 o 
  17   2  10       69.63       61.84      4.03 o 
  18   2  10       13.27       13.65      4.71 o 
 -21   3  10        8.90       15.59     14.83 o 
 -20   3  10       19.43       17.22      4.59 o 
 -19   3  10      128.94      127.44      4.95 o 
 -18   3  10        0.03        2.72      4.44 o 
 -17   3  10        1.76        8.27      4.50 o 
 -16   3  10      262.00      274.38      4.95 o 
 -15   3  10      291.43      278.84      4.86 o 
 -14   3  10      199.42      257.35      6.88 o 
 -13   3  10        8.57        4.08      3.95 o 
 -12   3  10      455.13      462.10      9.61 o 
 -11   3  10        4.24        6.28      4.16 o 
 -10   3  10      179.95      206.91      4.91 o 
  -9   3  10       17.07       15.37      4.25 o 
  -8   3  10       17.95       15.12      4.01 o 
  -7   3  10        0.04       -0.67      3.99 o 
  -6   3  10      284.42      334.90      6.35 o 
  -5   3  10       14.80       16.82      3.85 o 
  -4   3  10     3191.60     3353.39     40.77 o 
  -3   3  10      734.01      711.31     10.09 o 
  -2   3  10      145.73      148.83      4.62 o 
  -1   3  10        0.04        1.71      3.42 o 
   0   3  10     1276.66     1381.68     17.53 o 
   1   3  10       67.13       59.57      3.34 o 
   2   3  10       14.37        5.57      3.65 o 
   3   3  10       17.36       21.29      3.30 o 
   4   3  10      457.04      433.16      5.46 o 
   5   3  10      178.18      178.23      3.97 o 
   6   3  10      117.58      133.70      3.70 o 
   7   3  10      552.73      550.82      7.21 o 
   8   3  10       22.98       24.39      4.29 o 
   9   3  10      254.25      258.14      5.12 o 
  10   3  10      724.05      695.24     13.64 o 
  11   3  10      319.32      330.09      8.32 o 
  12   3  10       19.71       25.50      3.84 o 
  13   3  10      251.14      256.14      5.11 o 
  14   3  10       73.63       85.81      4.73 o 
  15   3  10      149.87      152.27      5.94 o 
  16   3  10       24.81       15.35      4.40 o 
  17   3  10        3.48        8.89      4.32 o 
 -19   4  10      118.52      129.81      4.75 o 
 -18   4  10      135.96      148.51      4.95 o 
 -17   4  10       11.71       17.66      4.48 o 
 -16   4  10       99.81      106.46      4.94 o 
 -15   4  10       37.12       46.06      4.42 o 
 -14   4  10      376.82      348.70      7.61 o 
 -13   4  10       48.11       29.43      4.52 o 
 -12   4  10       14.95       14.92      4.56 o 
 -11   4  10       69.84       73.34      4.48 o 
 -10   4  10      112.10       95.04      4.63 o 
  -9   4  10      196.95      203.45      5.32 o 
  -8   4  10       49.66       56.07      4.81 o 
  -7   4  10      521.95      564.83      8.12 o 
  -6   4  10       49.69       41.73      4.13 o 
  -5   4  10      993.47     1015.49     19.50 o 
  -4   4  10        1.78        9.19      4.40 o 
  -3   4  10      385.54      350.27      9.37 o 
  -2   4  10      432.27      455.59      8.64 o 
  -1   4  10      323.54      331.96      4.82 o 
   0   4  10      425.27      437.29      8.14 o 
   1   4  10        6.36       10.29      3.80 o 
   2   4  10        0.13        2.33      3.23 o 
   3   4  10      569.00      579.71     10.11 o 
   4   4  10       42.44       40.13      3.48 o 
   5   4  10      138.92      128.10      5.62 o 
   6   4  10     1363.00     1367.67     24.54 o 
   7   4  10      132.47      139.01      4.35 o 
   8   4  10      509.23      493.94      6.58 o 
   9   4  10       15.26       19.37      4.03 o 
  10   4  10        1.12        3.10      3.44 o 
  11   4  10      943.77      935.99     11.29 o 
  12   4  10      190.18      179.09      4.82 o 
  13   4  10        8.98        6.89      4.13 o 
  14   4  10      116.55      108.22      4.08 o 
  15   4  10      187.34      182.36      4.90 o 
  16   4  10      478.43      438.39      6.15 o 
 -18   5  10      181.98      192.38      5.81 o 
 -17   5  10      149.39      186.29      5.70 o 
 -16   5  10      208.21      209.06      5.32 o 
 -15   5  10       11.66        9.46      5.60 o 
 -14   5  10       43.53       40.30      5.68 o 
 -13   5  10      465.41      478.00      6.56 o 
 -12   5  10        6.08        3.11      4.96 o 
 -11   5  10       39.60       51.10      4.64 o 
 -10   5  10        4.69        7.45      5.17 o 
  -9   5  10       21.66       13.26      4.78 o 
  -8   5  10       14.70       32.28      5.11 o 
  -7   5  10       69.87       66.59      4.22 o 
  -6   5  10        0.00        0.80      4.24 o 
  -5   5  10      328.66      335.25      6.34 o 
  -4   5  10      153.18      155.48      4.81 o 
  -3   5  10      939.63      920.18     11.85 o 
  -2   5  10      101.40      110.12      4.53 o 
  -1   5  10      974.01     1000.84     14.85 o 
   0   5  10      227.36      220.06      4.80 o 
   1   5  10       57.03       58.48      3.67 o 
   2   5  10       63.20       67.70      4.39 o 
   3   5  10        7.74       13.65      3.76 o 
   4   5  10        2.20        5.02      3.52 o 
   5   5  10       18.66       16.49      4.20 o 
   6   5  10       18.50       22.14      3.67 o 
   7   5  10      198.81      200.72      6.33 o 
   8   5  10       60.64       60.43      4.74 o 
   9   5  10        3.02        5.83      3.45 o 
  10   5  10        3.69        6.57      4.04 o 
  11   5  10       63.52       72.26      4.09 o 
  12   5  10       21.41       18.42      5.27 o 
  13   5  10      190.99      189.20      4.38 o 
  14   5  10       57.92       67.16      4.54 o 
 -16   6  10      178.88      206.89      7.21 o 
 -15   6  10       50.16       62.36      4.98 o 
 -14   6  10        2.44       -5.51      5.51 o 
 -13   6  10       15.05       20.87      5.16 o 
 -12   6  10      110.24      114.14      5.00 o 
 -11   6  10        9.57        7.12      4.46 o 
 -10   6  10      616.31      561.05     11.63 o 
  -9   6  10        0.15        4.62      4.52 o 
  -8   6  10        0.46        3.80      4.94 o 
  -7   6  10       23.88       27.29      4.01 o 
  -6   6  10      473.85      469.52     11.60 o 
  -5   6  10      352.01      365.74      9.22 o 
  -4   6  10       95.85       96.86      4.80 o 
  -3   6  10      196.21      192.05      5.13 o 
  -2   6  10      126.61      119.28      4.79 o 
  -1   6  10       37.45       54.11      4.19 o 
   0   6  10       22.21       27.54      4.55 o 
   1   6  10      361.26      343.05      7.70 o 
   2   6  10       15.21       16.69      4.20 o 
   3   6  10       31.02       30.14      4.34 o 
   4   6  10      316.63      293.42      6.02 o 
   5   6  10      241.62      255.06      4.75 o 
   6   6  10        0.43        5.20      4.02 o 
   7   6  10      201.93      168.56      4.87 o 
   8   6  10      243.89      226.65      5.67 o 
   9   6  10       12.19        9.78      4.33 o 
  10   6  10       11.71       14.57      3.83 o 
  11   6  10        9.03        1.80      4.15 o 
  12   6  10       52.03       47.38      4.16 o 
 -13   7  10       56.88       54.30      6.35 o 
 -12   7  10       20.79       20.17      5.35 o 
 -11   7  10        0.24        1.31      4.71 o 
 -10   7  10       44.83       53.94      5.22 o 
  -9   7  10       23.44       27.14      5.02 o 
  -8   7  10      119.36      130.03      4.95 o 
  -7   7  10       40.23       50.76      5.58 o 
  -6   7  10      274.91      308.00      5.42 o 
  -5   7  10       12.99       15.74      4.89 o 
  -4   7  10       27.22       21.59      4.93 o 
  -3   7  10       44.48       67.56      4.67 o 
  -2   7  10       25.31       31.97      5.10 o 
  -1   7  10       39.89       35.84      5.35 o 
   0   7  10        1.76        6.30      4.64 o 
   1   7  10        0.14       -2.98      4.26 o 
   2   7  10       58.45       61.88      4.43 o 
   3   7  10        8.55        0.70      4.56 o 
   4   7  10       64.16       63.13      4.45 o 
   5   7  10      194.44      166.25      4.63 o 
   6   7  10       32.44       32.86      4.70 o 
   7   7  10       80.71       82.11      4.83 o 
   8   7  10      196.67      181.18      5.01 o 
   9   7  10       12.88       18.38      4.67 o 
  -8   8  10       29.35       25.59      5.10 o 
  -7   8  10       47.98       58.47      5.24 o 
  -6   8  10        1.57        2.95      6.26 o 
  -5   8  10        0.01       -1.54      5.05 o 
  -4   8  10       18.39       16.39      5.20 o 
  -3   8  10       34.83       43.94      5.88 o 
  -2   8  10        2.73        1.12      4.97 o 
  -1   8  10       39.13       23.25      5.53 o 
   0   8  10        0.01        3.40      4.58 o 
   1   8  10       10.10       17.34      5.01 o 
   2   8  10       35.00       39.00      4.28 o 
   3   8  10       22.58       16.12      4.83 o 
   4   8  10        2.14        2.66      4.58 o 
   5   8  10        6.84       12.89      8.73 o 
 -22   1  11       18.38       24.89      6.08 o 
 -21   1  11       21.53       26.12      4.46 o 
 -20   1  11       12.14       11.27      4.53 o 
 -19   1  11        7.26        7.85      4.52 o 
 -18   1  11        0.53        4.59      4.58 o 
 -17   1  11      634.13      618.64      8.00 o 
 -16   1  11      800.23      772.69     11.87 o 
 -15   1  11     1094.91     1081.94     18.22 o 
 -14   1  11     4488.48     4445.38     68.72 o 
 -13   1  11      880.41      854.96      6.84 o 
 -12   1  11        9.37        5.94      4.07 o 
 -11   1  11      829.60      885.89      9.62 o 
 -10   1  11     2866.70     3080.01     30.35 o 
  -9   1  11       37.04       33.30      4.24 o 
  -8   1  11       30.37       27.69      4.61 o 
  -7   1  11      207.17      247.95      5.91 o 
  -6   1  11     1767.60     1897.79     21.75 o 
  -5   1  11     1370.93     1429.11     14.73 o 
  -4   1  11     1070.60     1144.84     10.13 o 
  -3   1  11       10.92       21.40      4.03 o 
  -2   1  11     1656.97     1527.72     14.67 o 
  -1   1  11       15.46       22.29      4.27 o 
   0   1  11       42.73        2.23     16.76 o 
   1   1  11      323.93      324.93      6.44 o 
   2   1  11      745.98      748.13      6.17 o 
   3   1  11     2976.48     3020.37     48.37 o 
   4   1  11      452.83      466.74     10.79 o 
   5   1  11        6.84       -3.15      3.15 o 
   6   1  11        5.74       -2.70      3.47 o 
   7   1  11      182.45      198.01      4.11 o 
   8   1  11      204.14      189.08      5.76 o 
   9   1  11       81.96       68.95      4.76 o 
  10   1  11       29.45       33.98      3.90 o 
  11   1  11       97.32      102.33      4.29 o 
  12   1  11       46.14       48.06      3.99 o 
  13   1  11      343.17      312.34      6.76 o 
  14   1  11      104.94      109.90      4.40 o 
  15   1  11       59.12       54.48      4.10 o 
  16   1  11       12.63       11.69      3.76 o 
  17   1  11        0.00        2.90      4.41 o 
  18   1  11       10.18        8.47      6.11 o 
 -21   2  11       36.53       47.76      4.90 o 
 -20   2  11       83.24       73.79      4.40 o 
 -19   2  11       21.81       25.82      4.87 o 
 -18   2  11        1.96        1.22      4.10 o 
 -17   2  11       53.85       66.55      4.72 o 
 -16   2  11      329.16      321.65      5.27 o 
 -15   2  11      146.83      152.35      5.32 o 
 -14   2  11      159.94      144.04      5.02 o 
 -13   2  11       78.80       89.04      4.44 o 
 -12   2  11      230.52      225.69      4.83 o 
 -11   2  11      321.41      321.48      5.45 o 
 -10   2  11       19.23       26.41      4.70 o 
  -9   2  11       20.65       16.28      4.22 o 
  -8   2  11     1089.02     1146.06     13.57 o 
  -7   2  11      312.08      257.06      5.23 o 
  -6   2  11      891.13      959.21     12.54 o 
  -5   2  11      164.04      158.48      4.43 o 
  -4   2  11     1851.93     2015.24     28.48 o 
  -3   2  11      247.86      220.92      7.59 o 
  -2   2  11      161.86      163.87      4.26 o 
  -1   2  11     1087.10     1061.07     19.25 o 
   0   2  11     1230.52     1332.78     19.15 o 
   1   2  11       44.82       41.62      3.73 o 
   2   2  11       29.96       30.73      3.66 o 
   3   2  11        1.77        2.93      3.33 o 
   4   2  11     1784.52     1832.33     17.75 o 
   5   2  11      892.73      969.61     12.57 o 
   6   2  11     1694.99     1737.77     26.45 o 
   7   2  11      771.00      787.98     12.86 o 
   8   2  11      248.38      253.39      6.61 o 
   9   2  11     1373.82     1317.72     21.05 o 
  10   2  11       52.13       43.75      4.09 o 
  11   2  11       51.47       60.85      3.83 o 
  12   2  11     1291.45     1331.22     15.99 o 
  13   2  11      311.53      296.49      7.26 o 
  14   2  11      822.97      822.67     15.69 o 
  15   2  11        8.71       13.07      3.86 o 
  16   2  11      108.50       97.37      6.78 o 
  17   2  11       48.83       66.76      4.49 o 
 -20   3  11      162.20      160.65      5.49 o 
 -19   3  11       29.61       26.97      4.44 o 
 -18   3  11      767.95      807.29     16.58 o 
 -17   3  11      433.34      439.29      9.06 o 
 -16   3  11      169.14      175.70      4.54 o 
 -15   3  11       39.52       44.21      3.98 o 
 -14   3  11      354.72      337.22      8.30 o 
 -13   3  11       74.54       82.24      4.35 o 
 -12   3  11      310.07      291.86      5.81 o 
 -11   3  11      219.45      208.38      4.95 o 
 -10   3  11       88.23       94.87      4.72 o 
  -9   3  11        5.54       12.63      4.13 o 
  -8   3  11        5.06        4.89      4.01 o 
  -7   3  11       16.86       13.02      3.93 o 
  -6   3  11      149.18      143.21      4.38 o 
  -5   3  11     1801.78     1961.42     35.10 o 
  -4   3  11      183.01      217.36      8.26 o 
  -3   3  11       17.39       19.20      3.69 o 
  -2   3  11      423.64      451.74      7.90 o 
  -1   3  11        2.37       -0.39      3.74 o 
   0   3  11      176.76      170.95      3.98 o 
   1   3  11       66.83       73.01      3.62 o 
   2   3  11       14.57       16.85      3.36 o 
   3   3  11      885.57      873.74     10.99 o 
   4   3  11      184.37      195.73      4.18 o 
   5   3  11       44.51       39.35      3.62 o 
   6   3  11        4.62        7.70      3.26 o 
   7   3  11      438.07      427.77      9.26 o 
   8   3  11       69.95       66.92      4.10 o 
   9   3  11      250.86      239.06      5.03 o 
  10   3  11      561.24      548.45      5.27 o 
  11   3  11      214.11      212.93      5.65 o 
  12   3  11       18.34       17.97      3.65 o 
  13   3  11      516.84      532.53      5.82 o 
  14   3  11      288.60      291.85      8.11 o 
  15   3  11       45.27       39.77      4.93 o 
  16   3  11        1.57       -2.26      4.53 o 
 -19   4  11        3.63        2.45      4.74 o 
 -18   4  11        0.09        2.08      4.49 o 
 -17   4  11      140.89      157.75      6.40 o 
 -16   4  11       87.74       70.54      5.17 o 
 -15   4  11      128.69      130.42      5.92 o 
 -14   4  11       24.71        7.50      4.72 o 
 -13   4  11        3.80        7.48      4.12 o 
 -12   4  11      172.07      136.62      5.22 o 
 -11   4  11       35.19       40.06      4.74 o 
 -10   4  11      172.67      215.66      5.73 o 
  -9   4  11      109.71      106.63      4.79 o 
  -8   4  11      481.74      432.18      7.61 o 
  -7   4  11        8.03        7.10      4.55 o 
  -6   4  11        5.22        7.69      4.12 o 
  -5   4  11      133.78      128.13      4.23 o 
  -4   4  11      163.75      182.21      4.80 o 
  -3   4  11       18.49       26.52      4.12 o 
  -2   4  11      468.59      480.07      5.84 o 
  -1   4  11       47.35       47.67      3.85 o 
   0   4  11       47.80       49.23      4.34 o 
   1   4  11      133.58      123.54      4.12 o 
   2   4  11     1205.13     1199.77     17.83 o 
   3   4  11       80.69       91.01      3.83 o 
   4   4  11        0.72        4.19      3.70 o 
   5   4  11       11.11        9.47      4.01 o 
   6   4  11     1187.01     1226.56     26.69 o 
   7   4  11     1680.87     1609.06     26.66 o 
   8   4  11       92.75       99.50      4.29 o 
   9   4  11        6.72        4.87      3.65 o 
  10   4  11       92.94      103.88      4.31 o 
  11   4  11      685.90      663.95      8.57 o 
  12   4  11       33.82       44.56      3.94 o 
  13   4  11      386.36      381.05      6.62 o 
  14   4  11       12.06       20.69      4.50 o 
  15   4  11      251.73      244.90      6.06 o 
 -18   5  11       77.97       79.86      5.49 o 
 -17   5  11        0.00       -0.42      4.86 o 
 -16   5  11       39.46       30.15      5.21 o 
 -15   5  11      138.76      137.38      7.20 o 
 -14   5  11      503.00      492.72      8.83 o 
 -13   5  11       21.28       24.25      5.50 o 
 -12   5  11      204.75      192.00      5.56 o 
 -11   5  11      376.13      370.55      5.92 o 
 -10   5  11      441.60      415.94      5.78 o 
  -9   5  11       20.31       28.84      4.87 o 
  -8   5  11      145.24      132.36      5.22 o 
  -7   5  11       25.45       24.99      4.22 o 
  -6   5  11       57.47       46.01      4.94 o 
  -5   5  11      323.22      334.60      7.81 o 
  -4   5  11     2066.40     1981.84     45.20 o 
  -3   5  11       69.42       64.52      4.61 o 
  -2   5  11        0.10        1.90      4.60 o 
  -1   5  11       14.68       23.46      3.89 o 
   0   5  11      367.40      358.07      6.55 o 
   1   5  11       89.88       90.35      4.03 o 
   2   5  11       19.31        7.27      3.81 o 
   3   5  11        2.76        5.09      4.06 o 
   4   5  11       10.58       12.80      4.41 o 
   5   5  11      467.09      438.46      8.16 o 
   6   5  11       97.08      105.87      3.80 o 
   7   5  11       27.26       34.74      3.48 o 
   8   5  11       93.21       89.91      4.28 o 
   9   5  11      390.65      382.04      7.97 o 
  10   5  11      174.91      161.62      4.86 o 
  11   5  11       31.48       41.73      4.61 o 
  12   5  11      124.43      129.65      4.83 o 
  13   5  11       20.60       32.95      4.20 o 
  14   5  11       89.19       88.30      5.29 o 
 -15   6  11      199.06      208.38      6.03 o 
 -14   6  11       82.99       66.15      5.83 o 
 -13   6  11      103.79      110.01      5.09 o 
 -12   6  11      148.82      148.55      5.53 o 
 -11   6  11       97.47       88.00      4.72 o 
 -10   6  11       27.98       32.05      4.85 o 
  -9   6  11       66.22       65.97      5.07 o 
  -8   6  11        0.43        0.13      4.12 o 
  -7   6  11       99.40       90.18      4.89 o 
  -6   6  11     1042.26     1055.73     15.59 o 
  -5   6  11       49.08       61.29      4.89 o 
  -4   6  11      459.22      468.95      9.30 o 
  -3   6  11     1129.58     1125.94     22.29 o 
  -2   6  11       30.32       29.47      4.40 o 
  -1   6  11       97.24       77.88      4.83 o 
   0   6  11      455.64      418.01      5.29 o 
   1   6  11       79.14       78.51      4.21 o 
   2   6  11        6.27        7.81      4.12 o 
   3   6  11        0.18        3.17      4.05 o 
   4   6  11      106.60       90.36      5.34 o 
   5   6  11      109.70      117.00      4.37 o 
   6   6  11       19.42       16.24      3.66 o 
   7   6  11       11.94       14.92      4.37 o 
   8   6  11      101.49      115.02      4.77 o 
   9   6  11       10.30       12.24      3.90 o 
  10   6  11       20.27       19.21      3.87 o 
  11   6  11       36.64       45.11      4.57 o 
  12   6  11       29.74       29.06      5.00 o 
 -12   7  11      153.27      171.81      5.74 o 
 -11   7  11        0.92        7.75      5.74 o 
 -10   7  11       79.01       91.74      5.22 o 
  -9   7  11        0.39        1.28      4.64 o 
  -8   7  11       26.19       37.57      4.58 o 
  -7   7  11      144.34      136.01      4.50 o 
  -6   7  11       58.27       64.89      4.98 o 
  -5   7  11       62.55       79.84      4.57 o 
  -4   7  11       33.09       39.96      4.53 o 
  -3   7  11       46.56       72.33      5.42 o 
  -2   7  11       92.55       79.49      4.34 o 
  -1   7  11      185.99      161.50      5.19 o 
   0   7  11       32.64       34.91      4.50 o 
   1   7  11       58.05       72.56      4.56 o 
   2   7  11        6.29       10.73      4.02 o 
   3   7  11      164.87      159.67      4.87 o 
   4   7  11       75.80       70.94      4.47 o 
   5   7  11       93.19       91.80      4.64 o 
   6   7  11      407.39      364.77      5.45 o 
   7   7  11       12.96       21.16      4.32 o 
   8   7  11       79.77       81.72      4.58 o 
   9   7  11       28.00       15.43      8.35 o 
  -7   8  11     1333.12     1352.96     23.25 o 
  -6   8  11       26.41       30.89      5.82 o 
  -5   8  11      493.81      443.01     12.21 o 
  -4   8  11       28.91       41.15      4.87 o 
  -3   8  11      252.60      226.95      6.00 o 
  -2   8  11      158.05      158.41      7.29 o 
  -1   8  11        1.71        4.44      5.15 o 
   0   8  11       71.07       70.72      4.88 o 
   1   8  11        5.71        4.98      4.70 o 
   2   8  11       77.65       85.69      5.02 o 
   3   8  11      130.33      134.11      5.07 o 
 -21   0  12      949.87      965.58     14.10 o 
 -20   0  12      597.21      618.99      9.35 o 
 -19   0  12      108.83      107.85      6.53 o 
 -18   0  12      934.64      920.55     24.46 o 
 -17   0  12       94.72       99.34      5.90 o 
 -16   0  12      664.14      598.72      8.69 o 
 -15   0  12     2901.62     3005.66     58.38 o 
 -14   0  12     6127.79     6132.87     49.52 o 
 -13   0  12      424.18      428.07      7.94 o 
 -12   0  12      287.02      252.77      7.17 o 
 -11   0  12       62.83       76.88      5.95 o 
 -10   0  12        1.24        0.95      5.79 o 
  -9   0  12       43.80       83.63     11.69 o 
  -8   0  12     2914.97     2943.06     76.78 o 
  -7   0  12     1202.15     1409.12     14.36 o 
  -6   0  12       61.28       91.84      8.12 o 
  -5   0  12      276.01      266.58      9.69 o 
  -4   0  12      314.27      289.93      8.80 o 
  -3   0  12     1351.33     1502.62     28.15 o 
  -2   0  12     1954.45     2040.59     39.53 o 
  -1   0  12       18.25        5.74      4.84 o 
   0   0  12    11505.17    12539.25    186.03 o 
   1   0  12     5072.14     5316.80    122.51 o 
   2   0  12       61.06       46.93      5.87 o 
   3   0  12     1969.40     1854.46     69.02 o 
   4   0  12      223.99      186.34      5.91 o 
   5   0  12        0.09        0.32      4.49 o 
   6   0  12     1460.49     1552.17     27.44 o 
   7   0  12      494.91      492.79     13.62 o 
   8   0  12     2200.03     2118.62    100.42 o 
   9   0  12     4177.00     4198.42    104.52 o 
  10   0  12      732.91      767.82     34.30 o 
  11   0  12      370.17      404.55     10.98 o 
  12   0  12      777.03      749.40     36.69 o 
  13   0  12       23.53       36.52      7.37 o 
  14   0  12       19.83       23.02      5.38 o 
  15   0  12       55.66       56.28      5.75 o 
  16   0  12      229.72      238.96     13.03 o 
  17   0  12        3.89       -2.52      7.36 o 
 -21   1  12       11.77       14.85      4.84 o 
 -20   1  12       28.18       27.52      4.58 o 
 -19   1  12      348.71      354.39      6.53 o 
 -18   1  12      131.40      137.33      5.12 o 
 -17   1  12      115.13      118.46      4.87 o 
 -16   1  12      922.51      923.53     11.12 o 
 -15   1  12       79.68       77.88      5.95 o 
 -14   1  12      509.11      491.37      7.13 o 
 -13   1  12     2156.59     2198.83     20.32 o 
 -12   1  12       13.45       17.25      4.33 o 
 -11   1  12       69.50       53.84      4.13 o 
 -10   1  12       28.00       20.80      4.71 o 
  -9   1  12       70.97       59.59      4.71 o 
  -8   1  12       10.52       12.76      4.85 o 
  -7   1  12      779.76      892.06     14.22 o 
  -6   1  12       29.93       23.20      4.38 o 
  -5   1  12        4.44        1.96      4.75 o 
  -4   1  12        1.35        0.74      4.47 o 
  -3   1  12      142.99      139.81      5.10 o 
  -2   1  12      272.31      277.56      5.11 o 
  -1   1  12       15.02       24.02      4.13 o 
   0   1  12      222.89      213.91      4.71 o 
   1   1  12      102.58      105.44      4.03 o 
   2   1  12       87.61      120.52      3.80 o 
   3   1  12      235.65      191.22      4.74 o 
   4   1  12       92.11       89.53      3.79 o 
   5   1  12     1839.59     1977.10     24.12 o 
   6   1  12      477.51      446.47      8.42 o 
   7   1  12      387.06      339.13      6.49 o 
   8   1  12     1493.93     1500.54     23.50 o 
   9   1  12     2376.64     2340.55     34.03 o 
  10   1  12       95.69       80.41      3.73 o 
  11   1  12       93.72       79.29      3.89 o 
  12   1  12       20.12       24.43      3.50 o 
  13   1  12      263.47      262.57      4.61 o 
  14   1  12      141.38      161.14      6.23 o 
  15   1  12      113.51       94.24      4.51 o 
  16   1  12        8.55       14.18      4.63 o 
  17   1  12      867.70      897.90     15.96 o 
 -21   2  12       13.13       21.16      4.67 o 
 -20   2  12       51.62       67.88      4.62 o 
 -19   2  12      156.44      158.65      4.90 o 
 -18   2  12        2.01        1.30      4.84 o 
 -17   2  12      480.45      465.52      6.60 o 
 -16   2  12       98.37      104.55      4.95 o 
 -15   2  12        0.93       -4.32      4.44 o 
 -14   2  12        5.16       13.59      4.56 o 
 -13   2  12       39.10       49.61      4.45 o 
 -12   2  12        0.30       -2.69      4.34 o 
 -11   2  12      103.35      117.44      5.06 o 
 -10   2  12      937.58     1099.06     16.62 o 
  -9   2  12     1634.30     1729.26     19.94 o 
  -8   2  12      417.29      421.62      5.94 o 
  -7   2  12        0.03        2.81      3.53 o 
  -6   2  12     1165.13     1133.36      8.69 o 
  -5   2  12      190.77      211.59      4.63 o 
  -4   2  12      400.76      394.16      7.04 o 
  -3   2  12        0.41        8.71      5.83 o 
  -2   2  12      514.44      499.61      5.69 o 
  -1   2  12      114.45      151.00      4.05 o 
   0   2  12       98.78      106.48      4.04 o 
   1   2  12     1384.05     1533.30     15.79 o 
   2   2  12      284.44      310.82      4.53 o 
   3   2  12      144.00      165.10      3.96 o 
   4   2  12      248.34      258.92      5.34 o 
   5   2  12     1556.13     1535.48     21.35 o 
   6   2  12      518.55      515.30      8.10 o 
   7   2  12        0.00        3.40      3.81 o 
   8   2  12       81.75       84.80      3.96 o 
   9   2  12       29.12       21.01      4.15 o 
  10   2  12     3306.06     3190.53     59.66 o 
  11   2  12     1173.33     1163.88     14.27 o 
  12   2  12       65.21       63.68      4.05 o 
  13   2  12        0.00        1.59      3.48 o 
  14   2  12      111.14       95.40      6.08 o 
  15   2  12        0.07        4.00      4.26 o 
  16   2  12        9.34       10.93      4.23 o 
  17   2  12       78.18       75.89      4.47 o 
 -20   3  12       42.23       42.55      4.99 o 
 -19   3  12       33.65       40.13      4.52 o 
 -18   3  12        2.71        8.42      4.69 o 
 -17   3  12      280.94      285.66      6.79 o 
 -16   3  12      144.48      155.32      5.08 o 
 -15   3  12      221.92      246.36      4.89 o 
 -14   3  12       12.36       27.34      4.18 o 
 -13   3  12       24.55       23.18      4.49 o 
 -12   3  12        6.27       16.89      4.67 o 
 -11   3  12      561.77      560.81      8.27 o 
 -10   3  12       47.82       56.41      4.41 o 
  -9   3  12      162.91      167.18      5.02 o 
  -8   3  12       76.29       72.07      4.42 o 
  -7   3  12      191.20      191.27      4.88 o 
  -6   3  12       26.13       30.38      4.14 o 
  -5   3  12       22.43       28.23      4.13 o 
  -4   3  12      202.55      231.94      5.11 o 
  -3   3  12       24.11       23.33      3.69 o 
  -2   3  12      447.97      446.73      6.63 o 
  -1   3  12       26.22       23.98      3.44 o 
   0   3  12     3553.01     3645.46     66.11 o 
   1   3  12        3.67        3.84      3.89 o 
   2   3  12       73.82       63.20      4.04 o 
   3   3  12     1652.25     1603.63     36.60 o 
   4   3  12       72.80       86.19      3.81 o 
   5   3  12     1110.37     1101.43     16.43 o 
   6   3  12     1425.68     1426.62     28.30 o 
   7   3  12     5477.19     5316.45     90.07 o 
   8   3  12       12.31       16.69      3.58 o 
   9   3  12       48.83       46.31      3.86 o 
  10   3  12        1.83        5.49      4.24 o 
  11   3  12      180.37      182.95      4.81 o 
  12   3  12      103.75       87.82      4.51 o 
  13   3  12       61.59       66.83      3.81 o 
  14   3  12       81.98       93.50      3.91 o 
  15   3  12       17.48       25.77      4.36 o 
  16   3  12      187.70      194.94      5.11 o 
 -19   4  12        1.77       -0.58      5.08 o 
 -18   4  12      157.76      151.47      5.44 o 
 -17   4  12       81.74       71.08      4.81 o 
 -16   4  12      473.85      473.50      6.63 o 
 -15   4  12       89.51      103.22      4.70 o 
 -14   4  12      287.72      286.34      7.22 o 
 -13   4  12        7.43       11.61      4.77 o 
 -12   4  12      147.60      141.07      5.20 o 
 -11   4  12      585.53      630.66      7.02 o 
 -10   4  12       38.70       51.98      4.86 o 
  -9   4  12      443.66      451.57     11.44 o 
  -8   4  12      152.51      151.65      5.64 o 
  -7   4  12      110.60      112.71      5.68 o 
  -6   4  12       22.93       33.44      4.31 o 
  -5   4  12      217.25      222.44      4.67 o 
  -4   4  12      453.50      478.40      8.47 o 
  -3   4  12      952.64      950.43     14.16 o 
  -2   4  12     1202.63     1197.15     21.97 o 
  -1   4  12        1.97        3.26      3.30 o 
   0   4  12      279.64      269.76      4.91 o 
   1   4  12      707.46      718.09      5.86 o 
   2   4  12       33.71       30.05      3.83 o 
   3   4  12      249.79      229.53      4.46 o 
   4   4  12      143.53      144.25      4.33 o 
   5   4  12      164.41      153.05      4.42 o 
   6   4  12      728.90      726.78     11.73 o 
   7   4  12        1.89        4.07      4.06 o 
   8   4  12      463.82      470.70      8.04 o 
   9   4  12      548.25      533.74      7.56 o 
  10   4  12      267.81      268.13      4.70 o 
  11   4  12       99.08      102.52      4.43 o 
  12   4  12       74.45       70.92      3.88 o 
  13   4  12       74.50       90.98      4.92 o 
  14   4  12      125.32      121.97      5.68 o 
  15   4  12        0.34        6.14      4.16 o 
 -17   5  12       52.37       57.08      5.14 o 
 -16   5  12        6.98       10.33      5.79 o 
 -15   5  12       17.30       20.64      6.56 o 
 -14   5  12      112.50      106.44      5.46 o 
 -13   5  12        7.69        4.38      4.75 o 
 -12   5  12       98.17      106.90      5.39 o 
 -11   5  12        1.14        1.75      4.61 o 
 -10   5  12      154.37      150.03      5.32 o 
  -9   5  12      164.70      161.24      4.99 o 
  -8   5  12      290.08      270.73      7.68 o 
  -7   5  12      137.51      137.29      4.67 o 
  -6   5  12     1225.55     1196.84     20.28 o 
  -5   5  12       74.02       72.76      5.25 o 
  -4   5  12        1.95        4.32      4.84 o 
  -3   5  12      334.27      347.66      6.18 o 
  -2   5  12      141.01      139.53      4.94 o 
  -1   5  12      365.99      354.62      6.33 o 
   0   5  12       42.27       35.35      4.10 o 
   1   5  12        4.91       11.29      4.11 o 
   2   5  12      132.36      129.86      4.05 o 
   3   5  12       20.39       17.45      3.61 o 
   4   5  12       28.90       44.00      3.88 o 
   5   5  12        3.79       10.71      3.71 o 
   6   5  12      446.82      405.69      8.71 o 
   7   5  12       53.53       46.41      4.14 o 
   8   5  12       93.26       88.92      4.11 o 
   9   5  12       66.28       69.42      4.23 o 
  10   5  12       95.94       87.22      4.18 o 
  11   5  12        3.36        7.44      3.99 o 
  12   5  12        5.00        7.96      4.44 o 
  13   5  12      126.67      146.96      6.60 o 
 -15   6  12       21.00       20.71      6.60 o 
 -14   6  12       16.64       19.59      4.78 o 
 -13   6  12        3.72        5.11      4.08 o 
 -12   6  12       32.52       38.35      4.54 o 
 -11   6  12       21.86       23.11      5.03 o 
 -10   6  12       39.98       41.43      5.49 o 
  -9   6  12        3.38        3.98      4.23 o 
  -8   6  12        0.51        9.31      4.04 o 
  -7   6  12       70.30       73.61      4.81 o 
  -6   6  12       88.97       82.76      4.92 o 
  -5   6  12       37.61       58.11      4.54 o 
  -4   6  12        5.46       12.76      4.73 o 
  -3   6  12      202.52      190.29      5.41 o 
  -2   6  12       84.44       73.92      5.35 o 
  -1   6  12     1091.04     1023.69     10.26 o 
   0   6  12       33.26       44.79      4.43 o 
   1   6  12        5.44        8.25      4.52 o 
   2   6  12        1.06       -2.46      4.35 o 
   3   6  12      273.05      274.71      4.90 o 
   4   6  12      140.99      113.42      4.40 o 
   5   6  12      291.66      264.72      4.63 o 
   6   6  12       24.72       15.13      4.03 o 
   7   6  12        7.20       12.82      4.28 o 
   8   6  12        7.34       14.00      3.77 o 
   9   6  12        6.50        7.94      3.78 o 
  10   6  12       10.18        7.36      3.84 o 
  11   6  12       16.81       14.03      4.69 o 
 -12   7  12       28.96       32.60      5.68 o 
 -11   7  12      174.87      194.38      5.70 o 
 -10   7  12        3.74        7.49      5.27 o 
  -9   7  12      139.86      132.76      4.93 o 
  -8   7  12        0.18       -1.71      4.65 o 
  -7   7  12      237.20      257.28      8.24 o 
  -6   7  12       30.03       28.35      4.55 o 
  -5   7  12       35.89       34.99      4.48 o 
  -4   7  12       86.54       70.48      4.58 o 
  -3   7  12      266.11      257.11      5.48 o 
  -2   7  12      367.16      347.59      6.53 o 
  -1   7  12       92.39      116.51      4.44 o 
   0   7  12        0.53        4.55      4.26 o 
   1   7  12      203.75      202.07      5.14 o 
   2   7  12       90.29       84.40      4.40 o 
   3   7  12       97.15      119.71      5.29 o 
   4   7  12       46.64       52.10      4.33 o 
   5   7  12      180.64      195.35      4.90 o 
   6   7  12       84.26       86.29      4.63 o 
   7   7  12       14.15       16.03      4.48 o 
   8   7  12        3.63       12.43      5.23 o 
  -6   8  12        2.83       12.13      9.11 o 
  -5   8  12       22.08       31.42      6.06 o 
  -4   8  12        1.75        6.26      4.69 o 
  -3   8  12       88.19      100.42      4.69 o 
  -2   8  12        2.16        8.33      4.90 o 
  -1   8  12       41.45       61.31      6.14 o 
   0   8  12       35.39       30.53      4.92 o 
   1   8  12        7.78       14.32      4.82 o 
   2   8  12       39.93       44.65     10.72 o 
 -21   1  13      198.78      211.54      5.08 o 
 -20   1  13       65.94       54.62      4.93 o 
 -19   1  13      412.94      414.53      7.32 o 
 -18   1  13       34.93       38.54      5.06 o 
 -17   1  13      342.96      320.29      5.72 o 
 -16   1  13      190.83      180.83      5.43 o 
 -15   1  13      552.81      530.97      8.01 o 
 -14   1  13       13.52       15.93      5.32 o 
 -13   1  13       53.99       49.09      4.21 o 
 -12   1  13       26.08       25.34      4.31 o 
 -11   1  13        1.03        5.55      4.17 o 
 -10   1  13       86.26       98.80      5.44 o 
  -9   1  13       80.21       75.24      5.42 o 
  -8   1  13        3.75        1.48      4.89 o 
  -7   1  13     1371.78     1461.09     13.09 o 
  -6   1  13     1731.86     1790.37     27.89 o 
  -5   1  13      333.48      357.54      8.56 o 
  -4   1  13       17.64        7.65      4.39 o 
  -3   1  13      612.70      638.73      7.99 o 
  -2   1  13      630.36      633.00      8.09 o 
  -1   1  13      438.02      411.34      7.61 o 
   0   1  13      481.23      485.95      6.03 o 
   1   1  13       80.88       83.97      4.06 o 
   2   1  13       86.46       82.71      3.68 o 
   3   1  13      203.33      231.59      4.77 o 
   4   1  13      116.56      111.42      3.57 o 
   5   1  13       60.71       67.72      5.34 o 
   6   1  13       86.46       85.92      3.77 o 
   7   1  13      123.23      132.91      4.08 o 
   8   1  13      547.90      516.82      6.59 o 
   9   1  13      164.89      166.69      4.37 o 
  10   1  13      253.23      240.81      3.86 o 
  11   1  13        2.40        3.27      3.62 o 
  12   1  13       70.22       71.15      3.99 o 
  13   1  13       80.86       87.97      4.21 o 
  14   1  13      265.87      270.46      5.00 o 
  15   1  13        1.60        7.61      4.49 o 
  16   1  13      283.07      298.28      7.55 o 
  17   1  13      175.60      189.38      4.61 o 
 -21   2  13       20.01       20.55      4.92 o 
 -20   2  13        0.14       -0.84      4.41 o 
 -19   2  13       40.86       57.91      5.07 o 
 -18   2  13      132.28      124.90      5.35 o 
 -17   2  13      220.96      206.70      5.11 o 
 -16   2  13      329.02      314.95      6.71 o 
 -15   2  13       68.66       98.79      4.68 o 
 -14   2  13     1577.54     1572.47     24.61 o 
 -13   2  13     1587.14     1635.94     19.71 o 
 -12   2  13     1381.40     1372.28     23.60 o 
 -11   2  13       89.79       92.89      5.24 o 
 -10   2  13       53.68       62.25      4.82 o 
  -9   2  13        5.37       11.47      4.15 o 
  -8   2  13       43.77       53.30      5.61 o 
  -7   2  13      158.28      142.03      5.07 o 
  -6   2  13        8.25       10.38      4.20 o 
  -5   2  13       26.34       15.53      3.69 o 
  -4   2  13       75.33       69.88      4.29 o 
  -3   2  13     2887.79     2897.87     42.20 o 
  -2   2  13       13.86       21.30      4.25 o 
  -1   2  13       21.21       25.57      3.79 o 
   0   2  13      222.39      190.48      4.41 o 
   1   2  13        1.45       -3.97      3.97 o 
   2   2  13      568.80      576.53      6.26 o 
   3   2  13     1075.80     1060.59     17.46 o 
   4   2  13       27.91       35.59      3.65 o 
   5   2  13     1897.16     1840.93     23.76 o 
   6   2  13     1013.25      998.07     13.56 o 
   7   2  13      257.64      278.83      5.24 o 
   8   2  13      118.65      130.08      6.22 o 
   9   2  13      795.99      822.21     11.39 o 
  10   2  13      311.56      288.84      7.66 o 
  11   2  13       46.50       39.49      4.27 o 
  12   2  13      286.52      270.80      4.40 o 
  13   2  13        4.51        1.65      4.18 o 
  14   2  13      194.51      180.41      4.74 o 
  15   2  13      234.98      248.13      6.34 o 
  16   2  13       44.78       42.92      4.15 o 
 -20   3  13      111.94      116.93      5.19 o 
 -19   3  13       75.19       91.15      4.83 o 
 -18   3  13       54.52       57.14      4.89 o 
 -17   3  13       14.59       22.34      4.88 o 
 -16   3  13        8.39       11.34      4.50 o 
 -15   3  13       13.72       10.72      4.43 o 
 -14   3  13       29.56       22.25      4.15 o 
 -13   3  13        0.34       -0.38      4.76 o 
 -12   3  13      233.57      228.58      5.61 o 
 -11   3  13      345.43      347.24      6.37 o 
 -10   3  13      122.56      141.64      5.34 o 
  -9   3  13      195.18      214.68      5.21 o 
  -8   3  13      226.58      213.84      4.86 o 
  -7   3  13        0.65        1.32      4.43 o 
  -6   3  13      100.15      106.73      4.87 o 
  -5   3  13      387.59      395.23      5.84 o 
  -4   3  13      430.54      391.29      6.34 o 
  -3   3  13      146.50      143.31      4.73 o 
  -2   3  13       95.47       96.41      4.48 o 
  -1   3  13      177.56      167.26      4.56 o 
   0   3  13       36.57       44.09      4.24 o 
   1   3  13     1912.90     1851.29     32.59 o 
   2   3  13        9.74       16.72      3.43 o 
   3   3  13      139.96      122.47      5.33 o 
   4   3  13      390.15      379.24      5.42 o 
   5   3  13      463.16      474.81      8.27 o 
   6   3  13      879.29      867.00     13.77 o 
   7   3  13      370.02      353.31      6.69 o 
   8   3  13      426.98      415.42      5.24 o 
   9   3  13       23.73       26.52      3.68 o 
  10   3  13       68.25       57.88      3.91 o 
  11   3  13       13.51       15.80      3.64 o 
  12   3  13       76.18       87.75      4.56 o 
  13   3  13        1.30        0.23      3.94 o 
  14   3  13       25.85       21.36      3.72 o 
  15   3  13        9.61       11.07      3.70 o 
 -19   4  13        0.13        4.54      4.96 o 
 -18   4  13      157.38      173.45      6.82 o 
 -17   4  13       54.97       60.44      5.21 o 
 -16   4  13      220.73      227.92      6.36 o 
 -15   4  13      204.72      184.87      5.64 o 
 -14   4  13       85.30       74.30      5.25 o 
 -13   4  13      135.95      117.87      5.33 o 
 -12   4  13       59.77       58.30      4.65 o 
 -11   4  13      294.65      281.41      5.68 o 
 -10   4  13       31.08       31.14      4.44 o 
  -9   4  13      209.93      226.85      5.70 o 
  -8   4  13      656.75      639.36     10.32 o 
  -7   4  13        3.83        6.41      4.46 o 
  -6   4  13      715.03      714.85     11.73 o 
  -5   4  13      785.09      764.16     15.17 o 
  -4   4  13     2377.12     2373.89     33.49 o 
  -3   4  13       62.88       55.91      4.56 o 
  -2   4  13      790.76      768.82     12.05 o 
  -1   4  13      184.88      186.90      4.60 o 
   0   4  13      659.02      657.56     12.49 o 
   1   4  13       36.67       34.17      3.88 o 
   2   4  13      266.79      262.67      4.48 o 
   3   4  13        5.10        4.43      3.52 o 
   4   4  13      254.38      246.28      4.48 o 
   5   4  13      284.23      293.20      5.74 o 
   6   4  13       20.49       21.77      3.70 o 
   7   4  13        0.19        0.87      4.37 o 
   8   4  13      270.59      250.91      4.66 o 
   9   4  13        0.19        5.63      3.81 o 
  10   4  13        0.18        4.97      4.08 o 
  11   4  13       48.32       61.08      4.31 o 
  12   4  13       84.08       77.99      4.16 o 
  13   4  13       88.87       87.59      5.34 o 
  14   4  13       36.95       44.99      4.81 o 
 -17   5  13        0.53        7.58      5.65 o 
 -16   5  13      537.52      558.47      9.31 o 
 -15   5  13       41.67       50.13      5.85 o 
 -14   5  13       26.88       29.63      5.24 o 
 -13   5  13      224.23      204.82      5.25 o 
 -12   5  13      790.03      734.37     11.41 o 
 -11   5  13      477.18      460.54      5.96 o 
 -10   5  13       81.01       76.84      5.04 o 
  -9   5  13       81.90       88.03      4.45 o 
  -8   5  13      187.06      166.86      5.32 o 
  -7   5  13      200.67      205.64      5.52 o 
  -6   5  13      164.37      167.65      6.04 o 
  -5   5  13       74.14       74.56      4.26 o 
  -4   5  13     1993.11     1980.75     25.48 o 
  -3   5  13      132.62      123.23      9.89 o 
  -2   5  13     1541.40     1539.65     15.47 o 
  -1   5  13     2396.56     2337.33     35.13 o 
   0   5  13      202.31      196.19      4.98 o 
   1   5  13        1.07        8.03      3.81 o 
   2   5  13        1.30        2.62      3.82 o 
   3   5  13      157.63      161.35      4.24 o 
   4   5  13      120.26      108.19      3.91 o 
   5   5  13      484.57      468.26      9.74 o 
   6   5  13      140.72      121.48      4.18 o 
   7   5  13      343.00      342.92      9.12 o 
   8   5  13        0.18        6.66      4.16 o 
   9   5  13       51.21       64.71      4.57 o 
  10   5  13       70.48       74.98      4.21 o 
  11   5  13      324.23      340.54      5.34 o 
  12   5  13      315.55      346.36      7.35 o 
 -15   6  13        1.47       -2.86      7.48 o 
 -14   6  13       78.62       66.99      5.31 o 
 -13   6  13       83.15       75.42      5.48 o 
 -12   6  13       13.24       16.58      4.98 o 
 -11   6  13       46.12       45.31      5.26 o 
 -10   6  13      184.01      185.72      7.50 o 
  -9   6  13        0.73        5.53      3.89 o 
  -8   6  13        0.61        1.18      4.33 o 
  -7   6  13       16.80       14.28      5.03 o 
  -6   6  13       14.56       14.39      5.34 o 
  -5   6  13     1140.24     1105.77     24.62 o 
  -4   6  13        3.54       13.28      5.11 o 
  -3   6  13      793.58      747.77      8.65 o 
  -2   6  13       62.02       47.28      4.87 o 
  -1   6  13        1.14        4.16      4.20 o 
   0   6  13       24.57       26.49      4.41 o 
   1   6  13       78.56       97.95      4.51 o 
   2   6  13        3.39        7.62      3.86 o 
   3   6  13       56.37       46.32      4.23 o 
   4   6  13      161.85      137.79      4.38 o 
   5   6  13       10.30       22.87      4.75 o 
   6   6  13      380.79      347.73      8.42 o 
   7   6  13        0.64       -4.65      4.71 o 
   8   6  13       31.94       18.47      3.30 o 
   9   6  13       13.50       22.92      4.14 o 
  10   6  13       10.05        8.43      4.38 o 
 -11   7  13       11.04       15.96      5.61 o 
 -10   7  13      106.00       97.20      5.09 o 
  -9   7  13        0.86        5.36      5.33 o 
  -8   7  13      143.60      144.75      5.23 o 
  -7   7  13        1.36        4.18      5.15 o 
  -6   7  13        2.55        1.11      4.87 o 
  -5   7  13      174.57      168.90      6.03 o 
  -4   7  13        0.03        0.18      4.54 o 
  -3   7  13      530.57      461.37      7.37 o 
  -2   7  13       11.02       11.97      4.36 o 
  -1   7  13      143.90      136.25      5.92 o 
   0   7  13       10.12        5.74      4.55 o 
   1   7  13      128.02      121.48      5.07 o 
   2   7  13       15.07       15.01      4.53 o 
   3   7  13        4.92       10.31      4.42 o 
   4   7  13        0.42        8.50      4.13 o 
   5   7  13        6.95        4.74      4.42 o 
   6   7  13       16.91       30.00      4.48 o 
   7   7  13       25.01       27.29      5.18 o 
  -2   8  13        3.05       21.52     10.01 o 
 -21   0  14       36.23       19.97      6.94 o 
 -20   0  14      139.00      123.91      7.72 o 
 -19   0  14      475.03      437.77     19.11 o 
 -18   0  14      547.93      494.10     15.36 o 
 -17   0  14       39.69       39.14      6.98 o 
 -16   0  14      499.01      497.24      8.50 o 
 -15   0  14        7.79       10.17      7.14 o 
 -14   0  14      239.18      239.23      7.42 o 
 -13   0  14      617.26      617.19     13.89 o 
 -12   0  14       93.94       83.96      6.54 o 
 -11   0  14      511.39      487.02     12.61 o 
 -10   0  14     1143.16     1108.72     17.77 o 
  -9   0  14       44.92       57.07      6.75 o 
  -8   0  14      263.73      234.04      9.20 o 
  -7   0  14      482.41      479.34      9.70 o 
  -6   0  14      238.10      272.29      8.51 o 
  -5   0  14      460.34      575.45     24.19 o 
  -4   0  14        6.47       20.44      5.62 o 
  -3   0  14      287.57      278.11      6.96 o 
  -2   0  14       82.86       42.55      5.80 o 
  -1   0  14      220.12      217.00      6.40 o 
   0   0  14      553.96      611.54      8.40 o 
   1   0  14      321.98      294.63      9.79 o 
   2   0  14      736.81      768.68     25.23 o 
   3   0  14     1675.81     1808.84     43.52 o 
   4   0  14      104.24       91.48      5.16 o 
   5   0  14      807.12      889.89      9.80 o 
   6   0  14      632.42      631.03     11.95 o 
   7   0  14     2817.64     2830.56     86.00 o 
   8   0  14     3920.41     3921.95    100.64 o 
   9   0  14      804.96      879.30     15.73 o 
  10   0  14      572.62      508.80     22.47 o 
  11   0  14       66.98       75.53      7.08 o 
  12   0  14     1160.76     1200.38     33.07 o 
  13   0  14      263.29      267.39      6.23 o 
  14   0  14       13.68       15.59      6.51 o 
  15   0  14      102.85      104.25      5.96 o 
  16   0  14      687.81      668.45     23.98 o 
 -21   1  14        1.62        4.37      5.43 o 
 -20   1  14       35.75       50.02      5.26 o 
 -19   1  14       84.89       82.80      5.16 o 
 -18   1  14       18.54       20.79      4.78 o 
 -17   1  14       65.51       62.66      5.08 o 
 -16   1  14        0.58       -1.08      4.61 o 
 -15   1  14       11.24       11.03      4.15 o 
 -14   1  14     1234.19     1220.68     20.78 o 
 -13   1  14      592.44      603.24      6.93 o 
 -12   1  14      307.64      301.81      5.73 o 
 -11   1  14      135.13      104.36      5.69 o 
 -10   1  14        1.98        1.97      4.41 o 
  -9   1  14      203.04      201.60      6.45 o 
  -8   1  14      425.61      457.12      7.65 o 
  -7   1  14      417.35      460.14      7.34 o 
  -6   1  14       62.19       69.25      5.70 o 
  -5   1  14       69.28       94.93      5.54 o 
  -4   1  14      705.76      726.11      6.84 o 
  -3   1  14       55.07       55.23      4.11 o 
  -2   1  14        6.86       10.68      3.73 o 
  -1   1  14      818.29      892.84      9.69 o 
   0   1  14      166.26      193.31      4.52 o 
   1   1  14     1228.43     1328.91     17.22 o 
   2   1  14       32.45       43.05      3.46 o 
   3   1  14      226.98      233.10      4.08 o 
   4   1  14       43.96       56.03      3.45 o 
   5   1  14       87.78      113.66      3.64 o 
   6   1  14      188.38      208.10      4.61 o 
   7   1  14       17.90       21.82      3.97 o 
   8   1  14      205.43      203.70      5.17 o 
   9   1  14      296.26      345.96      6.20 o 
  10   1  14       98.55       91.76      3.91 o 
  11   1  14       56.37       55.46      3.90 o 
  12   1  14      113.54       97.96      4.19 o 
  13   1  14       38.63       34.36      3.95 o 
  14   1  14       78.44       74.44      4.10 o 
  15   1  14      431.93      463.92      5.49 o 
  16   1  14        2.31        5.30      4.31 o 
 -20   2  14        0.22       -1.41      5.01 o 
 -19   2  14       84.74       65.29      6.95 o 
 -18   2  14        0.04        1.21      4.17 o 
 -17   2  14        1.18        1.43      4.56 o 
 -16   2  14       95.14       81.61      4.35 o 
 -15   2  14        7.62       16.75      5.01 o 
 -14   2  14       10.44       11.92      4.62 o 
 -13   2  14      660.41      650.46      9.61 o 
 -12   2  14       79.87       77.76      5.13 o 
 -11   2  14     1579.61     1718.61     25.48 o 
 -10   2  14        0.81        3.22      4.86 o 
  -9   2  14       93.43      110.55      5.51 o 
  -8   2  14      883.77      904.28      7.73 o 
  -7   2  14      150.91      163.26      5.40 o 
  -6   2  14      813.16      837.84     11.24 o 
  -5   2  14        2.94        6.05      4.03 o 
  -4   2  14       34.66       35.11      3.87 o 
  -3   2  14        3.54        2.02      4.29 o 
  -2   2  14      215.47      243.42      6.01 o 
  -1   2  14      421.44      417.24      5.75 o 
   0   2  14      216.08      230.80      4.55 o 
   1   2  14       40.08       38.43      3.53 o 
   2   2  14       39.75       45.73      3.73 o 
   3   2  14      231.15      257.02      4.55 o 
   4   2  14       58.69       66.01      4.02 o 
   5   2  14       47.87       48.39      3.95 o 
   6   2  14        6.94        2.13      4.04 o 
   7   2  14      386.35      422.10      6.11 o 
   8   2  14      410.02      374.44      5.07 o 
   9   2  14      167.68      166.24      4.67 o 
  10   2  14      185.00      185.87      4.65 o 
  11   2  14       85.20       89.09      3.75 o 
  12   2  14       80.55       82.23      4.17 o 
  13   2  14      245.39      217.28      4.28 o 
  14   2  14        6.71        5.99      3.94 o 
  15   2  14       92.19       87.69      4.78 o 
 -20   3  14        1.65        9.31     10.52 o 
 -19   3  14      246.84      266.83      7.94 o 
 -18   3  14       21.20       30.00      4.82 o 
 -17   3  14      374.41      331.84      7.88 o 
 -16   3  14       23.59       19.64      4.86 o 
 -15   3  14       33.64       38.52      5.13 o 
 -14   3  14       24.60       29.24      4.61 o 
 -13   3  14      945.68      942.38     16.70 o 
 -12   3  14      621.27      603.86     14.02 o 
 -11   3  14       59.13       47.12      4.78 o 
 -10   3  14       50.87       62.89      4.88 o 
  -9   3  14       17.00       18.18      4.01 o 
  -8   3  14        0.71        2.24      4.04 o 
  -7   3  14      443.43      435.47      5.63 o 
  -6   3  14      517.44      455.09      7.84 o 
  -5   3  14       11.46       14.38      4.02 o 
  -4   3  14      279.42      265.75      5.11 o 
  -3   3  14      189.69      202.68      4.87 o 
  -2   3  14      112.72      117.56      4.48 o 
  -1   3  14      327.88      345.85      6.11 o 
   0   3  14      176.06      173.47      4.70 o 
   1   3  14     3106.69     3039.42     59.99 o 
   2   3  14       26.95       38.71      3.83 o 
   3   3  14      519.14      526.33     11.23 o 
   4   3  14       10.72        9.38      3.70 o 
   5   3  14     1446.17     1475.20     23.87 o 
   6   3  14       23.55       28.49      4.15 o 
   7   3  14      808.26      730.68     14.57 o 
   8   3  14        6.36        5.14      4.01 o 
   9   3  14        0.85       -1.31      3.69 o 
  10   3  14      161.65      148.21      6.74 o 
  11   3  14      130.44      113.85      4.21 o 
  12   3  14      159.28      155.57      4.23 o 
  13   3  14      181.72      184.20      4.50 o 
  14   3  14      163.21      162.19      4.51 o 
  15   3  14        0.19        7.34      5.07 o 
 -18   4  14      276.40      257.14      7.93 o 
 -17   4  14       26.37       38.79      5.19 o 
 -16   4  14        1.03        0.81      5.00 o 
 -15   4  14        3.93       11.26      4.77 o 
 -14   4  14       32.71       26.09      4.87 o 
 -13   4  14      362.95      338.32      5.86 o 
 -12   4  14      662.11      629.39      9.57 o 
 -11   4  14       47.84       43.21      5.02 o 
 -10   4  14       20.28       14.03      4.98 o 
  -9   4  14        3.63        6.94      4.20 o 
  -8   4  14      603.96      603.10     10.01 o 
  -7   4  14      275.09      274.37      5.47 o 
  -6   4  14      681.66      712.12     10.36 o 
  -5   4  14     1339.64     1307.94     15.64 o 
  -4   4  14      199.83      204.35      5.53 o 
  -3   4  14     1392.76     1361.83     20.43 o 
  -2   4  14      688.93      679.79      9.05 o 
  -1   4  14       37.35       38.50      4.77 o 
   0   4  14      165.51      156.84      4.41 o 
   1   4  14      409.61      390.38      5.37 o 
   2   4  14     1330.71     1274.77     16.81 o 
   3   4  14       14.58       15.19      3.93 o 
   4   4  14       55.50       53.78      4.38 o 
   5   4  14       24.70       28.68      3.98 o 
   6   4  14     1124.32     1098.76     17.35 o 
   7   4  14      323.28      304.99      5.17 o 
   8   4  14       33.42       34.61      4.32 o 
   9   4  14       16.11       11.80      3.95 o 
  10   4  14       98.48      104.81      3.81 o 
  11   4  14       37.61       49.01      4.10 o 
  12   4  14      237.05      252.93      7.20 o 
  13   4  14      306.08      285.85      6.54 o 
 -17   5  14       21.43       26.10      9.36 o 
 -16   5  14        6.71       12.56      5.69 o 
 -15   5  14       61.36       88.77      6.17 o 
 -14   5  14       39.18       43.87      5.10 o 
 -13   5  14       27.76       28.86      5.37 o 
 -12   5  14        1.32        6.43      5.60 o 
 -11   5  14       69.63       64.24      5.64 o 
 -10   5  14        0.20       -4.82      4.82 o 
  -9   5  14        2.37        3.16      4.77 o 
  -8   5  14      678.60      675.03      7.16 o 
  -7   5  14       74.21       69.28      4.77 o 
  -6   5  14       39.14       32.94      4.67 o 
  -5   5  14      410.14      407.39      7.51 o 
  -4   5  14      550.92      521.31      9.89 o 
  -3   5  14     1032.61     1042.91     16.28 o 
  -2   5  14      155.51      159.63      4.96 o 
  -1   5  14      101.20      123.11      4.52 o 
   0   5  14        1.67        6.74      4.07 o 
   1   5  14        0.34       -3.32      4.24 o 
   2   5  14       15.98       20.27      3.66 o 
   3   5  14      118.45      115.09      4.27 o 
   4   5  14       53.06       71.14      6.23 o 
   5   5  14        1.16        4.14      3.86 o 
   6   5  14      238.17      244.14      6.93 o 
   7   5  14       19.02       15.73      3.78 o 
   8   5  14        3.29        8.79      4.02 o 
   9   5  14       77.00       89.58      5.06 o 
  10   5  14        0.00        2.27      4.63 o 
  11   5  14       29.31       31.81      4.46 o 
  12   5  14      470.58      501.93      8.80 o 
 -14   6  14       54.69       60.95      5.39 o 
 -13   6  14        0.00        1.87      5.95 o 
 -12   6  14       76.93       68.04      5.15 o 
 -11   6  14      264.83      258.90      5.42 o 
 -10   6  14       26.98       31.98      4.63 o 
  -9   6  14       31.15       42.44      4.91 o 
  -8   6  14      224.93      223.39      5.37 o 
  -7   6  14        6.47       11.59      4.90 o 
  -6   6  14       49.26       71.46      4.99 o 
  -5   6  14       41.54       41.70      4.56 o 
  -4   6  14        0.34        2.02      4.65 o 
  -3   6  14      247.44      230.21      6.36 o 
  -2   6  14      156.33      170.75      4.92 o 
  -1   6  14        3.19        9.87      4.97 o 
   0   6  14       44.95       48.76      4.12 o 
   1   6  14       23.52       26.17      4.39 o 
   2   6  14        5.27        4.92      4.50 o 
   3   6  14       38.53       48.09      4.25 o 
   4   6  14       22.91       20.31      4.62 o 
   5   6  14        0.43        1.05      4.84 o 
   6   6  14       40.73       49.69      5.00 o 
   7   6  14      113.89      106.00      5.49 o 
   8   6  14       17.83       13.92      3.91 o 
   9   6  14        7.00        9.11      4.30 o 
 -10   7  14        0.39        2.86      4.63 o 
  -9   7  14       62.48       67.66      5.06 o 
  -8   7  14      188.07      202.14      5.49 o 
  -7   7  14       37.82       33.77      5.19 o 
  -6   7  14        0.01        2.91      5.09 o 
  -5   7  14       31.27       28.65      5.35 o 
  -4   7  14        0.76        6.99      4.44 o 
  -3   7  14       14.25        8.85      5.97 o 
  -2   7  14      106.98      121.17      6.23 o 
  -1   7  14       69.86       66.95      5.01 o 
   0   7  14       17.77       14.98      5.30 o 
   1   7  14       37.64       53.07      5.09 o 
   2   7  14       34.38       31.76      5.03 o 
   3   7  14       11.28       11.74      4.33 o 
   4   7  14       37.62       34.97      4.98 o 
   5   7  14        6.04        6.38      5.10 o 
   6   7  14       16.45       19.05      8.35 o 
 -20   1  15        1.40       -4.66      4.90 o 
 -19   1  15      127.71      118.61      5.20 o 
 -18   1  15      114.47      104.28      5.07 o 
 -17   1  15       31.67       36.57      5.21 o 
 -16   1  15      514.93      477.42      8.42 o 
 -15   1  15      112.86      137.89      5.38 o 
 -14   1  15      604.61      575.08      6.92 o 
 -13   1  15      379.85      394.19      6.29 o 
 -12   1  15      338.16      323.79      6.19 o 
 -11   1  15      368.70      375.87      7.50 o 
 -10   1  15       85.44       86.71      6.00 o 
  -9   1  15       60.03       77.85      5.40 o 
  -8   1  15       61.29       51.02      6.78 o 
  -7   1  15        4.72       10.79      5.81 o 
  -6   1  15       10.25        3.83      5.17 o 
  -5   1  15     1133.73     1136.34     19.46 o 
  -4   1  15      150.41      136.76      4.88 o 
  -3   1  15      627.17      681.48      6.74 o 
  -2   1  15        2.63        6.96      3.72 o 
  -1   1  15      143.81      145.17      4.51 o 
   0   1  15       61.55       59.21      3.43 o 
   1   1  15      154.47      147.98      4.33 o 
   2   1  15       72.27       71.56      3.71 o 
   3   1  15      121.47      107.93      3.94 o 
   4   1  15       29.56       33.69      3.79 o 
   5   1  15      173.78      179.47      3.93 o 
   6   1  15      199.08      180.63      4.07 o 
   7   1  15      133.87      144.34      4.21 o 
   8   1  15      372.73      342.78      5.96 o 
   9   1  15       83.82       70.53      4.21 o 
  10   1  15     1762.96     1747.10     33.52 o 
  11   1  15      362.81      377.80      5.74 o 
  12   1  15       71.29       74.39      3.67 o 
  13   1  15        9.14        3.05      4.29 o 
  14   1  15      136.43      132.03      4.42 o 
  15   1  15      118.98      116.73      4.68 o 
 -20   2  15       26.81       31.16      4.96 o 
 -19   2  15        6.23       14.77      4.50 o 
 -18   2  15       22.86       28.62      5.44 o 
 -17   2  15       44.18       43.00      4.58 o 
 -16   2  15      132.68      137.38      5.06 o 
 -15   2  15       16.85       27.76      4.64 o 
 -14   2  15       20.19       14.92      4.88 o 
 -13   2  15       28.72       32.86      4.84 o 
 -12   2  15       16.96       28.98      5.17 o 
 -11   2  15       88.62      104.91      4.97 o 
 -10   2  15        9.79       17.99      5.06 o 
  -9   2  15       26.55       15.70      4.51 o 
  -8   2  15     1121.23     1137.71     10.32 o 
  -7   2  15     1052.86     1067.32     16.65 o 
  -6   2  15      398.67      357.91      5.62 o 
  -5   2  15      912.06     1004.65     14.55 o 
  -4   2  15      801.06      861.65     12.07 o 
  -3   2  15       24.88       29.23      4.08 o 
  -2   2  15      221.72      232.86      4.67 o 
  -1   2  15      216.59      191.21      4.55 o 
   0   2  15      878.55      883.93     10.57 o 
   1   2  15        7.39        3.77      3.64 o 
   2   2  15        0.17       -0.85      3.53 o 
   3   2  15        7.50       11.04      3.67 o 
   4   2  15      660.73      696.82     12.16 o 
   5   2  15      134.05      132.85      3.81 o 
   6   2  15        0.67        5.17      3.79 o 
   7   2  15       39.47       39.73      3.66 o 
   8   2  15       75.42      103.28      4.19 o 
   9   2  15       36.06       37.36      3.94 o 
  10   2  15      309.50      293.93      4.22 o 
  11   2  15      210.44      198.44      4.63 o 
  12   2  15        0.60        4.02      3.73 o 
  13   2  15       85.73       96.10      5.43 o 
  14   2  15      189.88      199.87      6.49 o 
  15   2  15        0.81        0.06      5.37 o 
 -19   3  15       32.90       44.26      5.26 o 
 -18   3  15        0.79        1.43      5.91 o 
 -17   3  15      213.53      212.62      5.71 o 
 -16   3  15      126.48      106.06      5.20 o 
 -15   3  15      104.00       99.97      5.16 o 
 -14   3  15      316.74      257.73      5.93 o 
 -13   3  15       91.00      110.24      5.03 o 
 -12   3  15      101.63      106.31      5.19 o 
 -11   3  15      187.39      202.50      5.00 o 
 -10   3  15       73.83       88.58      4.31 o 
  -9   3  15       30.38       22.36      4.37 o 
  -8   3  15       14.89       19.76      4.67 o 
  -7   3  15      298.94      304.21      5.60 o 
  -6   3  15      150.87      138.47      4.38 o 
  -5   3  15      152.81      166.06      4.85 o 
  -4   3  15      357.17      346.14      5.25 o 
  -3   3  15      658.64      670.46      7.09 o 
  -2   3  15      409.94      373.41      8.32 o 
  -1   3  15      476.48      472.06     11.93 o 
   0   3  15       72.60       64.79      4.43 o 
   1   3  15        4.05       -4.18      4.18 o 
   2   3  15       45.86       44.73      3.90 o 
   3   3  15      140.26      136.40      5.04 o 
   4   3  15      442.58      400.14      6.56 o 
   5   3  15      227.38      231.97      5.40 o 
   6   3  15      161.72      151.41      4.31 o 
   7   3  15      249.18      283.32      5.11 o 
   8   3  15      601.12      547.30      7.63 o 
   9   3  15      211.35      181.02      4.79 o 
  10   3  15       24.51       23.50      4.26 o 
  11   3  15       34.84       39.54      3.79 o 
  12   3  15       52.24       57.88      4.45 o 
  13   3  15        6.65       10.87      4.26 o 
  14   3  15        6.15        0.59      4.31 o 
 -18   4  15      111.69      117.90      6.53 o 
 -17   4  15      227.00      219.52      6.04 o 
 -16   4  15       21.08       23.98      5.14 o 
 -15   4  15       32.95       32.68      5.40 o 
 -14   4  15      181.29      211.15      5.77 o 
 -13   4  15      309.55      269.35      5.99 o 
 -12   4  15      675.50      616.52      7.29 o 
 -11   4  15      600.26      559.72      6.61 o 
 -10   4  15      102.85       84.17      4.65 o 
  -9   4  15      320.92      312.38      6.08 o 
  -8   4  15       37.48       32.80      4.69 o 
  -7   4  15      206.80      191.39      5.18 o 
  -6   4  15        8.52       13.38      4.41 o 
  -5   4  15       99.44       96.44      4.42 o 
  -4   4  15        7.75        5.88      4.78 o 
  -3   4  15        7.36       14.50      4.18 o 
  -2   4  15        5.79        8.74      4.74 o 
  -1   4  15     3439.62     3374.92     40.39 o 
   0   4  15      310.96      310.51      4.89 o 
   1   4  15      797.38      757.52      8.65 o 
   2   4  15      390.81      364.48      6.11 o 
   3   4  15     2413.14     2351.83     44.32 o 
   4   4  15       40.13       42.14      4.26 o 
   5   4  15       51.55       62.56      4.36 o 
   6   4  15        3.99        5.69      3.73 o 
   7   4  15      495.97      471.50      5.14 o 
   8   4  15      101.41      108.47      4.10 o 
   9   4  15      296.57      326.74      6.40 o 
  10   4  15       10.82       15.36      4.21 o 
  11   4  15       88.84       85.96      4.82 o 
  12   4  15      162.80      173.14      5.25 o 
  13   4  15      425.44      448.67      6.43 o 
 -16   5  15       15.73       10.67      5.71 o 
 -15   5  15        0.11       -2.99      7.24 o 
 -14   5  15       17.55       28.28      5.86 o 
 -13   5  15        0.99       -2.12      5.24 o 
 -12   5  15       12.62       15.79      4.92 o 
 -11   5  15        0.29        6.77      4.84 o 
 -10   5  15        9.16       17.10      4.69 o 
  -9   5  15        0.92       -1.21      4.85 o 
  -8   5  15      103.77      113.29      5.50 o 
  -7   5  15      341.79      279.84      5.55 o 
  -6   5  15      953.82      924.62     15.66 o 
  -5   5  15        0.62        3.78      4.27 o 
  -4   5  15      402.33      407.56      6.45 o 
  -3   5  15       60.87       55.88      5.04 o 
  -2   5  15      471.56      486.74      6.31 o 
  -1   5  15       62.07       64.19      4.54 o 
   0   5  15       90.31       92.37      4.57 o 
   1   5  15       12.85       18.74      4.17 o 
   2   5  15       87.39       87.45      4.16 o 
   3   5  15      713.31      665.38      9.09 o 
   4   5  15      137.49      132.47      4.40 o 
   5   5  15      127.25      119.46      4.57 o 
   6   5  15       41.32       36.65      4.02 o 
   7   5  15      175.25      193.59      4.94 o 
   8   5  15        0.05       -3.20      4.24 o 
   9   5  15        4.41        8.39      4.63 o 
  10   5  15      385.05      390.63      9.22 o 
  11   5  15        9.81        9.78      4.89 o 
 -13   6  15        0.00        2.78      4.67 o 
 -12   6  15        2.72        9.44      5.13 o 
 -11   6  15        1.59        8.74      4.57 o 
 -10   6  15       19.16       19.43      4.38 o 
  -9   6  15      159.42      137.66      5.68 o 
  -8   6  15      238.35      200.68      5.56 o 
  -7   6  15      532.89      514.45      6.55 o 
  -6   6  15       11.58        7.14      5.07 o 
  -5   6  15       61.57       41.59      4.79 o 
  -4   6  15       67.45       85.31      4.78 o 
  -3   6  15       40.25       50.37      5.30 o 
  -2   6  15       48.65       65.65      5.18 o 
  -1   6  15      227.67      224.73      5.15 o 
   0   6  15        0.72        7.69      3.99 o 
   1   6  15       27.50       24.51      4.89 o 
   2   6  15      321.83      313.13      5.43 o 
   3   6  15       36.97       52.21      5.87 o 
   4   6  15       16.99       12.88      4.80 o 
   5   6  15       43.94       37.48      4.45 o 
   6   6  15        2.85        3.76      4.70 o 
   7   6  15        0.00        6.56      5.10 o 
   8   6  15      437.58      494.79     14.02 o 
  -9   7  15       35.11       40.14      5.48 o 
  -8   7  15       97.56       92.62      5.58 o 
  -7   7  15        4.79        4.15      5.50 o 
  -6   7  15       43.74       46.15      5.23 o 
  -5   7  15       90.12      102.98      5.31 o 
  -4   7  15        1.21        5.54      4.30 o 
  -3   7  15      385.62      355.11     11.49 o 
  -2   7  15       14.19       14.29      4.54 o 
  -1   7  15        1.53       -0.09      4.62 o 
   0   7  15       55.45       58.84      5.10 o 
   1   7  15      110.40      102.87      4.75 o 
   2   7  15        5.71        5.77      4.49 o 
   3   7  15       41.27       43.01      5.30 o 
   4   7  15      667.41      664.97     12.23 o 
 -20   0  16       34.28       35.15      7.66 o 
 -19   0  16       67.09       78.74      6.95 o 
 -18   0  16      481.02      453.10      9.46 o 
 -17   0  16      132.80      135.60     10.01 o 
 -16   0  16      542.11      524.27      9.42 o 
 -15   0  16     2159.46     1985.54     59.85 o 
 -14   0  16      113.51       99.20     10.03 o 
 -13   0  16      715.62      717.38     12.32 o 
 -12   0  16       31.94       39.92      8.75 o 
 -11   0  16      960.88      967.97     14.32 o 
 -10   0  16      589.22      628.11     11.36 o 
  -9   0  16       88.98      119.48      8.60 o 
  -8   0  16        5.36       18.15      6.82 o 
  -7   0  16        2.36        6.03      7.84 o 
  -6   0  16      723.80      743.08     10.16 o 
  -5   0  16      125.97      155.15     16.43 o 
  -4   0  16      109.34      119.49      7.29 o 
  -3   0  16       72.86       89.22      6.72 o 
  -2   0  16        8.84       23.95      4.96 o 
  -1   0  16      517.15      546.57     10.00 o 
   0   0  16       51.17       55.37      6.00 o 
   1   0  16      312.77      339.28     14.46 o 
   2   0  16      612.18      664.18     23.32 o 
   3   0  16        0.68        3.79      4.44 o 
   4   0  16       14.37       21.10      4.77 o 
   5   0  16     1450.76     1516.64     32.42 o 
   6   0  16      740.24      798.86     25.59 o 
   7   0  16      430.57      466.52     19.18 o 
   8   0  16      442.32      416.58     14.30 o 
   9   0  16      514.03      493.46     23.50 o 
  10   0  16        0.43        7.29      5.26 o 
  11   0  16     1557.37     1661.04     61.25 o 
  12   0  16      388.25      418.71     11.73 o 
  13   0  16      183.95      165.46      5.39 o 
  14   0  16      313.88      335.57      8.26 o 
  15   0  16      332.30      352.10      8.63 o 
 -20   1  16        5.69       13.93      5.67 o 
 -19   1  16      176.33      164.67      6.11 o 
 -18   1  16        2.59        3.67      4.71 o 
 -17   1  16       93.65      103.33      5.27 o 
 -16   1  16      421.73      375.07      6.02 o 
 -15   1  16        6.30       -0.40      5.18 o 
 -14   1  16       15.53       17.77      5.40 o 
 -13   1  16      180.71      184.47      6.10 o 
 -12   1  16       15.28       18.97      5.64 o 
 -11   1  16      361.50      359.44     12.46 o 
 -10   1  16      309.20      321.01      7.34 o 
  -9   1  16      146.36      142.21      6.76 o 
  -8   1  16     1085.68     1092.35     14.17 o 
  -7   1  16     1331.82     1316.04     15.62 o 
  -6   1  16      640.23      642.83     12.96 o 
  -5   1  16       65.18       60.60      4.86 o 
  -4   1  16      671.14      694.19      7.22 o 
  -3   1  16       22.82       26.09      3.50 o 
  -2   1  16       60.05       45.51      4.10 o 
  -1   1  16      292.16      282.54      4.72 o 
   0   1  16      179.87      166.01      4.68 o 
   1   1  16      125.08      126.34      4.07 o 
   2   1  16       61.47       70.94      3.92 o 
   3   1  16       79.56       87.59      3.83 o 
   4   1  16       14.70       15.46      3.74 o 
   5   1  16       19.25       27.45      3.76 o 
   6   1  16      419.79      429.20      4.67 o 
   7   1  16     1223.15     1239.13     16.91 o 
   8   1  16     2331.87     2213.69     33.34 o 
   9   1  16      104.65      138.62      7.99 o 
  10   1  16      319.22      289.63      4.70 o 
  11   1  16       59.21       57.13      4.32 o 
  12   1  16       34.59       52.71      4.00 o 
  13   1  16       28.97       29.33      3.88 o 
  14   1  16      399.52      414.76      6.95 o 
  15   1  16      308.71      324.04      8.41 o 
 -20   2  16        1.74        4.14      5.29 o 
 -19   2  16       31.83       32.96      5.26 o 
 -18   2  16      168.64      168.90      6.21 o 
 -17   2  16        1.17        7.08      5.05 o 
 -16   2  16        1.09        5.63      5.06 o 
 -15   2  16      194.00      189.77      5.66 o 
 -14   2  16       17.78        5.50      5.32 o 
 -13   2  16      439.02      386.62      8.82 o 
 -12   2  16      748.82      763.06      9.21 o 
 -11   2  16        3.60        2.92      5.24 o 
 -10   2  16        0.37        7.55      5.54 o 
  -9   2  16      973.08      983.91     18.75 o 
  -8   2  16      177.84      208.34      6.06 o 
  -7   2  16      103.99       96.37      5.53 o 
  -6   2  16      772.32      780.83      8.48 o 
  -5   2  16     3118.79     3157.48     41.84 o 
  -4   2  16        0.92       -4.36      4.36 o 
  -3   2  16       34.72       40.25      4.46 o 
  -2   2  16      855.20      848.01     12.76 o 
  -1   2  16     1296.90     1225.80     16.67 o 
   0   2  16     2237.41     2255.44     19.58 o 
   1   2  16       78.28       79.69      4.12 o 
   2   2  16      615.13      604.12     11.78 o 
   3   2  16       21.61       31.83      3.67 o 
   4   2  16      118.15       98.50      4.15 o 
   5   2  16        6.01       10.79      4.09 o 
   6   2  16      229.14      222.67      5.37 o 
   7   2  16     1650.10     1575.82     29.22 o 
   8   2  16       41.45       59.07      4.23 o 
   9   2  16       58.24       51.14      3.98 o 
  10   2  16        0.32       -3.88      3.88 o 
  11   2  16        1.98        1.52      4.31 o 
  12   2  16       11.78        8.18      4.52 o 
  13   2  16      102.40      109.59      4.78 o 
  14   2  16       51.91       65.52      4.14 o 
 -19   3  16       15.15       18.65      5.79 o 
 -18   3  16      847.66      850.94     14.65 o 
 -17   3  16       61.81       63.92      4.84 o 
 -16   3  16        1.20        2.33      5.06 o 
 -15   3  16        4.54        8.45      5.47 o 
 -14   3  16      179.72      213.43      5.31 o 
 -13   3  16       14.65        8.78      4.63 o 
 -12   3  16       45.77       57.71      4.67 o 
 -11   3  16        7.72       -1.79      4.31 o 
 -10   3  16      328.13      290.25      5.84 o 
  -9   3  16      130.97      128.86      5.11 o 
  -8   3  16      260.50      247.10      5.59 o 
  -7   3  16       29.32       42.55      4.74 o 
  -6   3  16     1309.77     1331.83     23.96 o 
  -5   3  16      165.36      186.80      5.25 o 
  -4   3  16      190.77      188.33      4.89 o 
  -3   3  16      344.32      335.31      6.64 o 
  -2   3  16     2809.53     2892.11     45.60 o 
  -1   3  16     2305.91     2212.20     38.97 o 
   0   3  16      302.00      306.08      5.57 o 
   1   3  16      929.33      920.20     13.79 o 
   2   3  16       15.31       18.42      4.11 o 
   3   3  16      869.23      785.51     12.91 o 
   4   3  16     2498.14     2449.92     31.46 o 
   5   3  16      927.27      974.93     13.30 o 
   6   3  16        1.00        3.99      3.86 o 
   7   3  16      298.75      292.86      7.12 o 
   8   3  16     1023.58      986.88     12.31 o 
   9   3  16       33.11       28.57      3.82 o 
  10   3  16        0.34       -1.98      3.71 o 
  11   3  16        5.15       10.41      4.47 o 
  12   3  16       28.64       32.91      4.33 o 
  13   3  16        7.23        3.07      4.22 o 
 -17   4  16      239.02      241.44      6.29 o 
 -16   4  16       60.04       61.53      5.51 o 
 -15   4  16       54.40       67.79      5.15 o 
 -14   4  16       74.82       78.70      5.38 o 
 -13   4  16       44.70       53.86      4.83 o 
 -12   4  16       40.55       56.77      4.73 o 
 -11   4  16      123.73      136.13      5.58 o 
 -10   4  16      302.47      334.55      5.97 o 
  -9   4  16       37.54       32.90      4.59 o 
  -8   4  16        1.29        5.01      4.67 o 
  -7   4  16       10.38       16.03      4.75 o 
  -6   4  16       94.46       85.50      4.94 o 
  -5   4  16      292.17      270.72      5.54 o 
  -4   4  16      590.07      562.68     10.54 o 
  -3   4  16     1403.07     1443.23     23.29 o 
  -2   4  16      111.82      111.45      4.72 o 
  -1   4  16        1.86        2.20      4.24 o 
   0   4  16        0.04       -0.72      4.97 o 
   1   4  16       55.55       52.59      4.08 o 
   2   4  16      115.34      117.34      5.67 o 
   3   4  16       42.04       61.80      4.11 o 
   4   4  16      162.02      159.71      4.35 o 
   5   4  16     1115.62     1022.45     13.01 o 
   6   4  16       31.85       38.12      3.59 o 
   7   4  16      693.29      675.10      7.48 o 
   8   4  16      198.60      185.66      4.51 o 
   9   4  16       75.58       88.98      4.56 o 
  10   4  16      132.55      134.58      4.55 o 
  11   4  16       44.08       54.80      4.99 o 
  12   4  16        5.81        3.61      4.47 o 
 -16   5  16        6.31       15.59     16.24 o 
 -15   5  16        0.00        3.27      5.99 o 
 -14   5  16       16.52       24.29      5.44 o 
 -13   5  16       12.92       15.94      5.18 o 
 -12   5  16       27.64       21.09      5.54 o 
 -11   5  16      438.00      402.69      6.00 o 
 -10   5  16       30.69       47.85      4.51 o 
  -9   5  16      184.63      201.23      5.79 o 
  -8   5  16      122.14      137.30      5.48 o 
  -7   5  16       46.14       41.36      5.29 o 
  -6   5  16       87.99       94.47      4.89 o 
  -5   5  16        4.86        9.08      4.05 o 
  -4   5  16      615.17      615.27      9.22 o 
  -3   5  16       71.69       63.20      4.23 o 
  -2   5  16       33.05       29.39      4.73 o 
  -1   5  16        5.11        1.88      4.32 o 
   0   5  16       21.73       23.53      4.09 o 
   1   5  16       91.44       97.46      4.38 o 
   2   5  16      115.21      122.11      5.21 o 
   3   5  16        7.52        9.94      4.16 o 
   4   5  16       15.74       10.92      4.40 o 
   5   5  16        0.62       -2.78      3.90 o 
   6   5  16       48.37       44.73      4.01 o 
   7   5  16       14.28       23.59      4.20 o 
   8   5  16       64.37       65.67      4.66 o 
   9   5  16        7.14        1.99      4.37 o 
  10   5  16       66.06       74.28      4.59 o 
 -13   6  16       86.16       81.23      6.05 o 
 -12   6  16      384.68      406.61      7.07 o 
 -11   6  16       86.14       84.26      5.27 o 
 -10   6  16       12.50       16.98      5.26 o 
  -9   6  16       29.55       27.40      4.92 o 
  -8   6  16       21.32       26.74      5.33 o 
  -7   6  16      365.26      348.48      9.22 o 
  -6   6  16      140.87      140.18      5.58 o 
  -5   6  16      191.11      190.80      4.74 o 
  -4   6  16       11.49        2.98      4.40 o 
  -3   6  16      127.68      127.65      4.99 o 
  -2   6  16      488.83      457.85      5.81 o 
  -1   6  16      677.25      641.35     11.94 o 
   0   6  16       47.69       49.78      5.32 o 
   1   6  16        0.00        0.67      4.12 o 
   2   6  16      187.24      193.81      5.25 o 
   3   6  16      213.53      202.92      5.06 o 
   4   6  16      120.93      112.93      5.90 o 
   5   6  16        1.62        5.86      4.53 o 
   6   6  16      131.65      138.34      4.55 o 
   7   6  16        9.40        4.52      5.15 o 
  -8   7  16        0.04       -0.28      5.09 o 
  -7   7  16        2.87        5.71      5.14 o 
  -6   7  16        3.44       13.14      5.55 o 
  -5   7  16       21.23       21.82      4.60 o 
  -4   7  16       11.73       17.97      4.92 o 
  -3   7  16        1.47        6.12      5.14 o 
  -2   7  16       11.16       15.03      5.64 o 
  -1   7  16        0.08        5.69      5.47 o 
   0   7  16        4.01        1.07      4.69 o 
   1   7  16        7.30        5.37      4.56 o 
   2   7  16       63.14       68.24      5.10 o 
   3   7  16        2.07        9.51     10.07 o 
 -20   1  17      166.45      162.60      5.80 o 
 -19   1  17        5.35        9.79      5.04 o 
 -18   1  17       61.33       55.95      6.40 o 
 -17   1  17        0.06        6.62      5.27 o 
 -16   1  17       35.86       41.48      7.13 o 
 -15   1  17       28.19       28.35      6.62 o 
 -14   1  17        0.24        6.07      5.77 o 
 -13   1  17      468.16      499.53      7.62 o 
 -12   1  17       32.35       28.83      6.47 o 
 -11   1  17       26.56       26.84      7.57 o 
 -10   1  17      177.42      189.73      6.41 o 
  -9   1  17     1468.75     1453.73     28.74 o 
  -8   1  17      487.69      520.09      8.19 o 
  -7   1  17      602.59      607.13      8.24 o 
  -6   1  17      947.22      959.87      8.97 o 
  -5   1  17      405.06      421.18      8.09 o 
  -4   1  17      181.08      203.80      5.33 o 
  -3   1  17      172.40      164.80      4.42 o 
  -2   1  17      281.75      266.79      5.01 o 
  -1   1  17      145.99      143.61      4.35 o 
   0   1  17      744.68      773.31     10.54 o 
   1   1  17      169.66      142.82      4.03 o 
   2   1  17       13.03       14.13      3.77 o 
   3   1  17       27.25       24.63      3.51 o 
   4   1  17        0.46        5.53      3.61 o 
   5   1  17       43.80       62.23      3.83 o 
   6   1  17       82.43      100.47      3.87 o 
   7   1  17      304.92      306.08      4.64 o 
   8   1  17       22.11       13.87      3.47 o 
   9   1  17        2.26        5.75      3.60 o 
  10   1  17        2.09        2.20      4.03 o 
  11   1  17        0.02       -1.85      4.08 o 
  12   1  17      138.08      136.02      4.66 o 
  13   1  17       24.81       32.10      4.35 o 
  14   1  17      203.62      214.57      7.23 o 
 -19   2  17      221.51      243.05      6.19 o 
 -18   2  17       81.31       91.10      5.26 o 
 -17   2  17      224.01      202.11      6.18 o 
 -16   2  17       12.93       13.25      4.75 o 
 -15   2  17       26.16       22.63      5.58 o 
 -14   2  17      323.78      280.23      6.56 o 
 -13   2  17      110.18      124.54      5.64 o 
 -12   2  17       68.70       72.26      5.99 o 
 -11   2  17        2.60       -1.55      5.74 o 
 -10   2  17      722.21      683.09      9.85 o 
  -9   2  17       49.23       55.04      5.66 o 
  -8   2  17      357.76      338.68      7.17 o 
  -7   2  17       28.71       32.51      5.41 o 
  -6   2  17      577.98      586.06      8.56 o 
  -5   2  17     1118.20     1151.12     11.91 o 
  -4   2  17      492.23      452.18      6.03 o 
  -3   2  17      246.81      242.98      5.30 o 
  -2   2  17      141.22      140.50      4.49 o 
  -1   2  17     2914.35     2997.77     29.53 o 
   0   2  17      522.93      489.84      7.14 o 
   1   2  17      119.58      105.16      4.43 o 
   2   2  17     1079.21     1088.99     13.65 o 
   3   2  17      211.39      236.86      4.50 o 
   4   2  17      361.10      386.92      5.14 o 
   5   2  17      190.92      231.44      6.83 o 
   6   2  17       78.97       77.71      3.94 o 
   7   2  17     1454.58     1406.50     23.42 o 
   8   2  17        7.65        6.44      3.85 o 
   9   2  17       79.92      101.85      4.13 o 
  10   2  17      465.96      457.92     10.79 o 
  11   2  17      184.00      165.37      6.99 o 
  12   2  17      230.31      239.16      4.86 o 
  13   2  17        0.86        5.92      3.77 o 
 -18   3  17      254.69      232.59      6.54 o 
 -17   3  17      200.01      185.74      6.24 o 
 -16   3  17       72.61       63.61      5.00 o 
 -15   3  17      229.74      268.79      6.46 o 
 -14   3  17       14.18       23.24      5.21 o 
 -13   3  17       72.69       74.97      5.83 o 
 -12   3  17      548.77      539.11      9.13 o 
 -11   3  17       20.92       26.74      4.88 o 
 -10   3  17      115.06      132.14      5.01 o 
  -9   3  17      900.63      874.37      7.60 o 
  -8   3  17       25.48       26.20      4.76 o 
  -7   3  17       59.32       65.78      4.54 o 
  -6   3  17     1052.59     1030.09     19.08 o 
  -5   3  17        1.31        3.75      4.67 o 
  -4   3  17      758.66      751.44     13.85 o 
  -3   3  17      177.35      183.84      5.25 o 
  -2   3  17      764.30      780.33     10.58 o 
  -1   3  17      554.17      540.66      8.14 o 
   0   3  17      195.47      211.14      5.05 o 
   1   3  17        2.19        8.30      4.28 o 
   2   3  17       21.31       25.03      4.58 o 
   3   3  17      568.45      520.34      8.24 o 
   4   3  17      241.28      243.89      6.18 o 
   5   3  17       21.25       14.30      4.08 o 
   6   3  17      533.96      477.31      7.88 o 
   7   3  17       51.33       46.72      3.98 o 
   8   3  17       30.17       35.32      3.81 o 
   9   3  17        8.31        7.67      4.35 o 
  10   3  17        0.41        0.04      4.37 o 
  11   3  17       26.32       23.22      4.20 o 
  12   3  17      171.46      175.56      4.58 o 
 -17   4  17        6.20        8.79      5.15 o 
 -16   4  17       47.09       49.57      5.53 o 
 -15   4  17      236.46      191.87      6.42 o 
 -14   4  17      111.89      119.73      5.44 o 
 -13   4  17      396.49      425.66      7.56 o 
 -12   4  17      149.60      152.32      5.61 o 
 -11   4  17        5.04        0.62      5.06 o 
 -10   4  17      358.34      354.21      6.24 o 
  -9   4  17       21.16       29.05      4.90 o 
  -8   4  17      157.90      159.49      4.98 o 
  -7   4  17       39.30       39.64      5.03 o 
  -6   4  17     1172.34     1229.04     22.89 o 
  -5   4  17       25.15       27.22      4.76 o 
  -4   4  17      485.39      498.31      8.63 o 
  -3   4  17      138.44      143.25      4.94 o 
  -2   4  17       25.19       28.82      4.61 o 
  -1   4  17      555.90      589.68     12.90 o 
   0   4  17      431.39      403.96      8.74 o 
   1   4  17      102.68      110.49      4.57 o 
   2   4  17      168.30      162.62      4.27 o 
   3   4  17        2.59        3.21      4.02 o 
   4   4  17      241.54      242.93      4.60 o 
   5   4  17       94.65       87.58      4.27 o 
   6   4  17      922.23      840.75     14.82 o 
   7   4  17      114.26      130.91      5.77 o 
   8   4  17      303.10      293.92      4.96 o 
   9   4  17      114.78      110.93      4.75 o 
  10   4  17        2.27        3.74      3.98 o 
  11   4  17        6.45        5.39      4.80 o 
 -15   5  17       34.37       23.37      5.76 o 
 -14   5  17       14.18       18.65      5.40 o 
 -13   5  17        9.08       11.19      5.15 o 
 -12   5  17       21.49       19.46      5.90 o 
 -11   5  17       12.89       15.79      5.89 o 
 -10   5  17      348.70      331.10      6.22 o 
  -9   5  17      340.69      293.82      7.59 o 
  -8   5  17        1.64       -0.47      5.06 o 
  -7   5  17      996.24      985.86      9.98 o 
  -6   5  17      250.97      243.39      4.92 o 
  -5   5  17        4.14        8.29      4.17 o 
  -4   5  17      929.08      871.02     10.90 o 
  -3   5  17       18.21       18.43      4.27 o 
  -2   5  17       64.55       68.70      4.42 o 
  -1   5  17       61.94       50.91      4.56 o 
   0   5  17       29.46       26.70      4.53 o 
   1   5  17      190.30      179.62      4.95 o 
   2   5  17      412.24      406.60      9.02 o 
   3   5  17       35.08       34.97      4.26 o 
   4   5  17      138.15      119.67      4.20 o 
   5   5  17      210.01      217.86      5.84 o 
   6   5  17        5.89        5.61      4.06 o 
   7   5  17        1.55        2.47      4.13 o 
   8   5  17       78.80       89.60      4.70 o 
   9   5  17       32.41       44.64      4.99 o 
 -12   6  17       50.53       58.42      5.83 o 
 -11   6  17       47.18       60.44      5.10 o 
 -10   6  17        2.10        9.11      5.44 o 
  -9   6  17       74.27       56.56      4.89 o 
  -8   6  17      125.23      139.19      5.70 o 
  -7   6  17       23.80       23.13      5.68 o 
  -6   6  17       45.65       43.62      4.93 o 
  -5   6  17       12.99       11.33      4.53 o 
  -4   6  17        0.82        2.39      4.71 o 
  -3   6  17       23.73       27.39      5.23 o 
  -2   6  17        8.42       15.71      4.65 o 
  -1   6  17       19.02       13.66      5.32 o 
   0   6  17       32.10       35.87      4.26 o 
   1   6  17       11.34        8.02      4.44 o 
   2   6  17        0.01        0.61      4.49 o 
   3   6  17      145.63      118.34      5.65 o 
   4   6  17      119.58      122.12      5.10 o 
   5   6  17       57.37       58.61      4.77 o 
   6   6  17      133.85      139.13      5.13 o 
  -6   7  17        4.14        2.10      5.49 o 
  -5   7  17       96.43      104.78      5.83 o 
  -4   7  17      158.21      173.02      5.79 o 
  -3   7  17       84.81       72.99      5.45 o 
  -2   7  17       96.47       94.29      5.36 o 
  -1   7  17        5.18        9.93      4.90 o 
   0   7  17        0.05        3.10      5.73 o 
 -19   0  18       37.46       38.79     11.22 o 
 -18   0  18        9.96       15.63     14.42 o 
 -17   0  18        6.39       17.03     11.36 o 
 -16   0  18       14.46       15.47     11.24 o 
 -15   0  18       81.23       96.42      8.62 o 
 -14   0  18       13.37       23.72      8.15 o 
 -13   0  18     1087.13     1077.88     49.91 o 
 -12   0  18      644.70      655.23     16.73 o 
 -11   0  18      254.30      244.94     10.67 o 
 -10   0  18      200.23      195.79      9.94 o 
  -9   0  18      740.80      703.77     12.14 o 
  -8   0  18     3319.76     3164.92     18.69 o 
  -7   0  18     1495.47     1648.31     24.46 o 
  -6   0  18      248.14      237.82      8.67 o 
  -5   0  18       78.22       69.16     10.94 o 
  -4   0  18       46.37       61.28      7.44 o 
  -3   0  18       32.94       45.56      6.68 o 
  -2   0  18      611.71      598.55      8.08 o 
  -1   0  18      115.16      120.97      5.96 o 
   0   0  18     1790.34     1758.90     45.70 o 
   1   0  18     2380.39     2292.60     36.76 o 
   2   0  18      782.84      770.84     24.63 o 
   3   0  18      133.28      134.67      5.69 o 
   4   0  18       42.72       24.71      6.55 o 
   5   0  18        6.04       -0.07      5.52 o 
   6   0  18       15.67       14.17      5.59 o 
   7   0  18      123.93      101.42      6.65 o 
   8   0  18      295.59      270.94      9.07 o 
   9   0  18       26.37       34.88      7.99 o 
  10   0  18      303.51      301.16     10.34 o 
  11   0  18       83.64       93.26     12.13 o 
  12   0  18       96.38      101.29      8.21 o 
  13   0  18        4.30       10.85      5.98 o 
 -19   1  18      115.80      127.73      6.54 o 
 -18   1  18      108.71      119.00      6.08 o 
 -17   1  18       26.98       27.98      5.99 o 
 -16   1  18       49.20       43.98      6.22 o 
 -15   1  18      305.15      274.06      7.54 o 
 -14   1  18      539.99      513.68      7.65 o 
 -13   1  18       87.35       90.09      5.39 o 
 -12   1  18      231.58      247.35      7.22 o 
 -11   1  18       13.59       19.35      6.45 o 
 -10   1  18     1187.13     1140.76     11.75 o 
  -9   1  18      240.45      212.20      6.57 o 
  -8   1  18        4.45        7.01      5.84 o 
  -7   1  18      117.74      116.31      6.09 o 
  -6   1  18        7.14        8.70      5.13 o 
  -5   1  18      141.61      139.52      5.44 o 
  -4   1  18      122.87      117.54      4.45 o 
  -3   1  18      638.03      624.43      6.12 o 
  -2   1  18        0.00       -1.02      4.31 o 
  -1   1  18      101.80       95.87      4.25 o 
   0   1  18      159.56      144.79      4.20 o 
   1   1  18      378.01      348.67      5.16 o 
   2   1  18        0.06        6.55      4.00 o 
   3   1  18      164.52      172.05      4.33 o 
   4   1  18       14.26       23.45      4.11 o 
   5   1  18       36.08       34.05      3.76 o 
   6   1  18       50.07       53.38      4.31 o 
   7   1  18      132.67      144.44      4.83 o 
   8   1  18      512.03      506.83      7.31 o 
   9   1  18       50.56       54.59      4.16 o 
  10   1  18       52.33       41.14      3.88 o 
  11   1  18      243.62      241.28      4.98 o 
  12   1  18       19.53       20.08      4.62 o 
  13   1  18       74.47       86.50      4.59 o 
 -19   2  18      189.83      196.96      8.35 o 
 -18   2  18       14.61       16.83      5.62 o 
 -17   2  18       20.61       35.97      5.20 o 
 -16   2  18        7.42       14.37      5.53 o 
 -15   2  18        8.90        6.58      6.86 o 
 -14   2  18       37.01       41.42      5.79 o 
 -13   2  18        5.59        6.21      5.42 o 
 -12   2  18       71.99       75.49      6.63 o 
 -11   2  18      104.54      109.35      6.74 o 
 -10   2  18      125.06       98.46      6.10 o 
  -9   2  18      152.24      138.38      5.73 o 
  -8   2  18      145.37      172.68      6.76 o 
  -7   2  18      181.55      172.63      6.05 o 
  -6   2  18     1505.72     1471.98     17.03 o 
  -5   2  18      166.98      177.13      5.33 o 
  -4   2  18        7.06        7.84      4.30 o 
  -3   2  18       91.79       82.36      4.93 o 
  -2   2  18      251.90      246.29      4.72 o 
  -1   2  18       14.46       10.19      4.66 o 
   0   2  18       45.91       39.67      4.12 o 
   1   2  18      181.34      191.72      5.06 o 
   2   2  18      251.15      205.25      4.87 o 
   3   2  18       15.07       14.39      3.98 o 
   4   2  18        5.44        8.07      3.63 o 
   5   2  18        0.00        0.34      3.74 o 
   6   2  18       31.04       24.12      3.97 o 
   7   2  18       12.02       12.38      4.26 o 
   8   2  18       10.55       14.84      5.17 o 
   9   2  18      105.67       95.66      3.91 o 
  10   2  18       13.88        7.08      4.14 o 
  11   2  18       91.21       99.62      4.49 o 
  12   2  18       32.39       41.91      4.38 o 
 -18   3  18       50.66       72.51      6.10 o 
 -17   3  18      241.94      222.74     13.76 o 
 -16   3  18       20.11       23.10      5.72 o 
 -15   3  18      417.90      414.35      8.95 o 
 -14   3  18        0.82        0.97      5.48 o 
 -13   3  18      429.72      412.43      6.76 o 
 -12   3  18      115.12      114.54      5.26 o 
 -11   3  18       21.15       28.73      5.23 o 
 -10   3  18       22.14       32.01      5.17 o 
  -9   3  18       62.69       66.01      4.96 o 
  -8   3  18      144.74      159.96      5.72 o 
  -7   3  18        0.98        5.04      4.53 o 
  -6   3  18     1046.55     1084.33     18.16 o 
  -5   3  18      300.45      286.93      5.26 o 
  -4   3  18      150.78      162.01      5.16 o 
  -3   3  18        0.01        3.45      4.70 o 
  -2   3  18      402.66      381.84      5.20 o 
  -1   3  18      808.22      774.41     11.85 o 
   0   3  18      152.66      164.86      5.31 o 
   1   3  18       19.83       18.15      4.09 o 
   2   3  18      934.08      912.68     10.13 o 
   3   3  18      446.28      428.17      7.49 o 
   4   3  18      109.78      120.60      4.40 o 
   5   3  18        0.21        5.68      3.87 o 
   6   3  18       18.81       17.14      3.74 o 
   7   3  18      266.26      239.92      4.73 o 
   8   3  18       25.62       28.69      4.14 o 
   9   3  18      200.15      216.73      4.73 o 
  10   3  18        0.04        0.37      4.52 o 
  11   3  18       85.05       81.92      4.38 o 
 -16   4  18      205.07      199.53      5.90 o 
 -15   4  18       17.73       18.21      5.19 o 
 -14   4  18      128.65      122.52      5.70 o 
 -13   4  18        1.23        8.24      5.79 o 
 -12   4  18       15.08       23.54      5.65 o 
 -11   4  18        0.67        1.33      5.75 o 
 -10   4  18      356.12      346.69      6.92 o 
  -9   4  18       56.27       57.36      4.85 o 
  -8   4  18      352.18      350.07      6.20 o 
  -7   4  18      276.96      258.70      5.44 o 
  -6   4  18       37.86       48.76      4.95 o 
  -5   4  18        0.61        3.36      4.59 o 
  -4   4  18      526.49      513.56     12.62 o 
  -3   4  18      284.88      251.70      6.92 o 
  -2   4  18       86.59       88.65      4.47 o 
  -1   4  18      324.93      309.26      5.99 o 
   0   4  18        0.59        2.11      4.26 o 
   1   4  18        1.37        3.91      3.92 o 
   2   4  18       10.72        9.87      3.60 o 
   3   4  18       54.55       54.53      3.66 o 
   4   4  18      272.83      239.68      5.05 o 
   5   4  18        1.84        1.55      4.20 o 
   6   4  18      271.17      249.79      5.36 o 
   7   4  18       57.01       55.37      4.01 o 
   8   4  18       30.14       34.37      4.36 o 
   9   4  18       61.90       78.37      4.39 o 
  10   4  18      223.52      245.58      5.77 o 
 -14   5  18      112.99      109.80      6.12 o 
 -13   5  18       72.30       57.64      5.84 o 
 -12   5  18      144.45      130.98      6.24 o 
 -11   5  18       99.98       92.22      6.03 o 
 -10   5  18       20.69       25.15      5.21 o 
  -9   5  18        2.21        7.99      5.35 o 
  -8   5  18      429.02      398.10      6.42 o 
  -7   5  18      157.88      155.42      5.42 o 
  -6   5  18        1.30        3.51      4.54 o 
  -5   5  18       10.38       10.97      4.22 o 
  -4   5  18       37.88       44.17      4.72 o 
  -3   5  18       37.99       37.75      4.94 o 
  -2   5  18       39.95       42.00      4.38 o 
  -1   5  18      318.74      305.56      5.99 o 
   0   5  18        6.31        9.02      3.93 o 
   1   5  18        7.73       10.81      4.04 o 
   2   5  18       48.75       47.21      4.55 o 
   3   5  18        0.70        3.53      4.03 o 
   4   5  18       47.99       48.99      4.12 o 
   5   5  18        1.27        1.40      3.78 o 
   6   5  18       27.74       33.56      4.23 o 
   7   5  18      331.98      319.12      8.78 o 
   8   5  18       16.07       19.56      6.03 o 
 -11   6  18       34.77       34.50      6.15 o 
 -10   6  18       15.89       24.06      5.61 o 
  -9   6  18      141.29      128.12      5.32 o 
  -8   6  18       23.71       23.25      5.72 o 
  -7   6  18       19.64       30.21      5.70 o 
  -6   6  18       26.23       30.72      4.92 o 
  -5   6  18       16.75       26.29      4.96 o 
  -4   6  18       82.64       85.98      5.37 o 
  -3   6  18      129.66      133.24      5.60 o 
  -2   6  18       27.91       32.02      4.55 o 
  -1   6  18       72.41       80.61      4.73 o 
   0   6  18        2.48        3.11      4.66 o 
   1   6  18      126.21      123.74      5.37 o 
   2   6  18       21.34       24.67      4.81 o 
   3   6  18       55.29       64.88      4.83 o 
   4   6  18        4.46        0.89      4.78 o 
   5   6  18        3.34        4.95      9.51 o 
 -19   1  19      113.95      133.96     11.16 o 
 -18   1  19       15.51       26.36      5.87 o 
 -17   1  19       22.87       37.11      7.41 o 
 -16   1  19       18.49       30.18      6.96 o 
 -15   1  19        0.24       -1.13      5.52 o 
 -14   1  19      234.81      203.68      6.80 o 
 -13   1  19      190.87      185.35      6.57 o 
 -12   1  19      142.76      158.02      6.45 o 
 -11   1  19      143.64      152.28      6.39 o 
 -10   1  19      265.49      240.90      6.14 o 
  -9   1  19      678.68      604.33      7.68 o 
  -8   1  19       10.85        1.53      5.42 o 
  -7   1  19       43.21       58.78      5.54 o 
  -6   1  19      184.17      179.51      6.02 o 
  -5   1  19        7.35       13.63      5.27 o 
  -4   1  19       40.72       31.83      4.20 o 
  -3   1  19       98.28      100.47      4.81 o 
  -2   1  19      797.56      801.62     13.33 o 
  -1   1  19       32.24       29.72      4.42 o 
   0   1  19      378.23      336.49      5.41 o 
   1   1  19      287.85      294.84      4.81 o 
   2   1  19     1132.66     1093.14     14.00 o 
   3   1  19        6.90        4.34      4.00 o 
   4   1  19       50.09       56.45      4.23 o 
   5   1  19       31.67       34.92      3.82 o 
   6   1  19       44.75       43.68      4.15 o 
   7   1  19        0.12       11.07      4.15 o 
   8   1  19      742.40      807.14     10.50 o 
   9   1  19      331.38      279.24      5.69 o 
  10   1  19       18.69       16.74      3.86 o 
  11   1  19       51.04       78.63      4.46 o 
  12   1  19       11.82       19.53      4.31 o 
 -18   2  19        8.75       12.61      6.86 o 
 -17   2  19       93.68       97.16      7.31 o 
 -16   2  19      129.75      158.96      8.80 o 
 -15   2  19        5.76       12.24      6.83 o 
 -14   2  19      164.18      166.73      6.52 o 
 -13   2  19        0.31       -0.46      5.74 o 
 -12   2  19      292.27      295.25      7.47 o 
 -11   2  19        1.12        1.37      5.54 o 
 -10   2  19      107.88      111.89      6.36 o 
  -9   2  19       54.89       65.87      6.31 o 
  -8   2  19     1527.14     1448.91     21.52 o 
  -7   2  19      234.99      255.73      6.50 o 
  -6   2  19      812.04      810.29     11.87 o 
  -5   2  19      181.90      186.82      5.74 o 
  -4   2  19      119.38      106.25      4.72 o 
  -3   2  19      186.02      199.32      9.06 o 
  -2   2  19     1177.39     1152.07     16.73 o 
  -1   2  19      832.88      798.21     11.65 o 
   0   2  19       65.30       81.39      4.43 o 
   1   2  19      623.21      573.50      9.41 o 
   2   2  19       33.19       18.60      4.09 o 
   3   2  19       48.00       46.63      4.33 o 
   4   2  19       32.60       35.31      4.13 o 
   5   2  19      283.87      301.15      7.81 o 
   6   2  19       62.16       50.38      3.94 o 
   7   2  19       75.41       74.28      4.42 o 
   8   2  19      507.44      468.30     11.94 o 
   9   2  19       83.13       78.29      4.33 o 
  10   2  19       41.87       44.16      4.29 o 
  11   2  19        6.72       14.70      3.91 o 
 -17   3  19       18.22       26.63      6.17 o 
 -16   3  19      157.65      151.47      6.23 o 
 -15   3  19        6.54        2.33      6.40 o 
 -14   3  19       58.60       52.85      6.16 o 
 -13   3  19       12.30       27.48      5.59 o 
 -12   3  19       24.05       18.66      5.61 o 
 -11   3  19      634.30      582.72     51.04 o 
 -10   3  19        7.69        8.33      4.79 o 
  -9   3  19      203.04      194.03      5.47 o 
  -8   3  19      120.05      111.32      5.68 o 
  -7   3  19      312.95      312.22      6.08 o 
  -6   3  19        0.58        0.10      4.16 o 
  -5   3  19      118.47      115.09      5.05 o 
  -4   3  19       11.62       17.09      4.71 o 
  -3   3  19      723.88      709.04      8.60 o 
  -2   3  19        7.37        4.21      4.12 o 
  -1   3  19       31.75       24.27      3.93 o 
   0   3  19       50.39       39.54      4.14 o 
   1   3  19        6.39        2.88      4.27 o 
   2   3  19       47.22       40.03      5.01 o 
   3   3  19      177.78      180.86      4.81 o 
   4   3  19        0.04       -3.11      4.37 o 
   5   3  19      146.18      144.57      4.38 o 
   6   3  19      419.11      392.99      8.14 o 
   7   3  19      120.18      124.78      4.63 o 
   8   3  19       96.55       97.38      6.16 o 
   9   3  19       53.91       68.73      4.63 o 
  10   3  19       27.44       33.24      4.49 o 
 -16   4  19        0.52       -1.85     15.19 o 
 -15   4  19      156.74      165.65      5.91 o 
 -14   4  19       30.76       29.43      6.16 o 
 -13   4  19        2.14        7.39      5.66 o 
 -12   4  19      114.82      102.34      5.46 o 
 -11   4  19       29.71       25.51      5.52 o 
 -10   4  19       39.92       42.93      4.87 o 
  -9   4  19      228.18      216.98      5.65 o 
  -8   4  19       10.11        8.19      5.26 o 
  -7   4  19       19.27       18.88      4.92 o 
  -6   4  19        2.43        4.82      4.46 o 
  -5   4  19      113.21      105.91      5.59 o 
  -4   4  19      224.71      222.11      5.41 o 
  -3   4  19        7.86       12.91      4.31 o 
  -2   4  19       15.40       16.98      4.70 o 
  -1   4  19       94.98       87.05      4.83 o 
   0   4  19        6.25       14.12      4.15 o 
   1   4  19       87.19       75.15      4.61 o 
   2   4  19       19.03       22.64      3.73 o 
   3   4  19      225.83      194.87      4.72 o 
   4   4  19        4.78       10.75      4.49 o 
   5   4  19        0.17        0.56      3.97 o 
   6   4  19       35.00       39.42      4.00 o 
   7   4  19       38.35       47.14      4.63 o 
   8   4  19       12.29       26.28      3.93 o 
   9   4  19        2.95       -2.52      4.72 o 
 -13   5  19      355.82      388.18      9.42 o 
 -12   5  19        3.68        3.43      6.07 o 
 -11   5  19       72.06       81.23      6.25 o 
 -10   5  19        0.16        0.38      5.32 o 
  -9   5  19        1.62        2.62      5.00 o 
  -8   5  19       77.40       77.30      5.40 o 
  -7   5  19       62.85       54.68      5.20 o 
  -6   5  19        1.96        7.06      4.83 o 
  -5   5  19        3.25        4.03      4.55 o 
  -4   5  19       88.11       83.03      5.08 o 
  -3   5  19      243.55      269.83      5.69 o 
  -2   5  19        9.92        6.67      5.28 o 
  -1   5  19      145.93      149.93      4.62 o 
   0   5  19      104.52       96.87      4.84 o 
   1   5  19        4.45       12.07      4.32 o 
   2   5  19        0.14        2.75      4.08 o 
   3   5  19       10.48       15.90      4.59 o 
   4   5  19      111.07      109.87      4.54 o 
   5   5  19      124.00      114.70      4.37 o 
   6   5  19        6.62       13.49      4.45 o 
   7   5  19       39.06       48.38      7.68 o 
  -9   6  19       90.33      117.37      5.76 o 
  -8   6  19        3.42        9.39      6.00 o 
  -7   6  19        5.98        3.02      5.40 o 
  -6   6  19        0.30        2.31      5.34 o 
  -5   6  19        0.04        0.60      5.04 o 
  -4   6  19       89.18       96.25      5.54 o 
  -3   6  19       23.51       33.68      4.94 o 
  -2   6  19       27.58       35.27      5.24 o 
  -1   6  19        0.90        0.14      4.47 o 
   0   6  19       23.83       22.22      5.64 o 
   1   6  19      301.46      312.92      7.32 o 
   2   6  19        1.70       -0.11      4.97 o 
   3   6  19       35.88       35.49      8.83 o 
 -18   0  20        2.58        5.55      8.41 o 
 -17   0  20      199.43      268.98     13.73 o 
 -16   0  20       74.34       67.08      8.44 o 
 -15   0  20        7.85       26.60      8.05 o 
 -14   0  20      413.25      408.00     18.43 o 
 -13   0  20      180.63      155.38     12.64 o 
 -12   0  20      501.85      489.59     26.57 o 
 -11   0  20       67.95       92.66      9.73 o 
 -10   0  20       78.75       70.19     13.80 o 
  -9   0  20      244.49      235.64      8.10 o 
  -8   0  20      108.64       98.56     13.20 o 
  -7   0  20      202.04      195.14      9.99 o 
  -6   0  20        9.34        4.89      7.37 o 
  -5   0  20       56.19       63.56      7.52 o 
  -4   0  20      427.17      433.62      7.87 o 
  -3   0  20      273.12      283.05      8.11 o 
  -2   0  20      428.79      412.44      7.92 o 
  -1   0  20     1004.53      999.63     21.33 o 
   0   0  20       49.35       58.65      6.76 o 
   1   0  20      663.78      578.30     10.64 o 
   2   0  20      364.59      333.06     12.52 o 
   3   0  20      142.92      148.06      8.63 o 
   4   0  20        0.03       11.38      7.10 o 
   5   0  20      344.79      290.11      7.15 o 
   6   0  20      488.33      511.95     20.10 o 
   7   0  20       66.72       54.67      8.80 o 
   8   0  20        0.15       -0.65      6.65 o 
   9   0  20      669.70      608.55     15.10 o 
  10   0  20        9.12       -6.00      6.89 o 
  11   0  20      232.76      253.73      9.03 o 
 -18   1  20       38.34       35.58      6.73 o 
 -17   1  20      227.13      199.86      7.78 o 
 -16   1  20        9.82        9.81      5.81 o 
 -15   1  20       44.81       31.70      6.53 o 
 -14   1  20       63.60       72.07      6.83 o 
 -13   1  20       70.06       66.75      6.78 o 
 -12   1  20      167.12      170.95      6.09 o 
 -11   1  20      183.92      154.08      6.76 o 
 -10   1  20       43.53       50.53      6.59 o 
  -9   1  20      118.69      157.68      6.66 o 
  -8   1  20     3230.57     3251.41     53.26 o 
  -7   1  20     1054.01     1142.90     17.06 o 
  -6   1  20      926.69      942.06     13.78 o 
  -5   1  20      489.38      507.46      9.37 o 
  -4   1  20        1.10        1.09      4.60 o 
  -3   1  20        0.07        0.63      4.35 o 
  -2   1  20      703.21      669.99      9.63 o 
  -1   1  20      822.61      824.12     11.90 o 
   0   1  20       50.93       50.26      4.52 o 
   1   1  20      795.78      814.75     12.53 o 
   2   1  20       17.59       25.42      4.11 o 
   3   1  20       48.52       50.52      4.29 o 
   4   1  20       70.99       77.45      4.19 o 
   5   1  20      125.45      132.97      4.60 o 
   6   1  20       86.90       77.29      4.12 o 
   7   1  20      110.16      101.05      4.72 o 
   8   1  20      128.38      109.54      5.61 o 
   9   1  20       34.76       38.80      4.06 o 
  10   1  20        3.76        9.64      3.59 o 
  11   1  20        6.86        8.63      4.31 o 
 -17   2  20       41.54       39.41      6.21 o 
 -16   2  20       55.12       44.89      8.22 o 
 -15   2  20       53.45       48.22      5.78 o 
 -14   2  20        4.82        8.69      7.12 o 
 -13   2  20       14.93       29.74      6.80 o 
 -12   2  20      143.84      118.13      6.24 o 
 -11   2  20        0.17        5.30      6.53 o 
 -10   2  20        5.74        5.52      5.19 o 
  -9   2  20     1242.15     1179.62     14.75 o 
  -8   2  20      429.24      407.14      7.03 o 
  -7   2  20      656.26      636.97     10.44 o 
  -6   2  20       50.56       45.32      4.72 o 
  -5   2  20      189.25      164.91      5.31 o 
  -4   2  20        1.70        3.98      3.98 o 
  -3   2  20     2601.77     2588.94     27.11 o 
  -2   2  20      421.36      436.00      7.91 o 
  -1   2  20      171.92      164.68      4.68 o 
   0   2  20      292.15      274.18      5.10 o 
   1   2  20      474.55      448.10      5.92 o 
   2   2  20      258.10      278.35      7.03 o 
   3   2  20        0.81       -1.39      4.61 o 
   4   2  20       25.34       23.82      4.40 o 
   5   2  20       84.15       86.72      4.63 o 
   6   2  20        4.51       11.78      4.18 o 
   7   2  20       41.25       36.98      4.21 o 
   8   2  20      160.42      150.00      5.01 o 
   9   2  20        6.17       11.68      4.31 o 
  10   2  20        9.83        9.72      4.27 o 
 -16   3  20       68.18       62.61      7.23 o 
 -15   3  20        3.13        6.04      6.33 o 
 -14   3  20        0.09        6.71      6.43 o 
 -13   3  20        0.05        9.21      5.34 o 
 -12   3  20        2.02        5.19      5.25 o 
 -11   3  20       70.84       77.69      5.64 o 
 -10   3  20       49.25       50.52      5.69 o 
  -9   3  20       27.31       20.68      6.01 o 
  -8   3  20       13.52       12.86      4.83 o 
  -7   3  20      371.95      371.47      6.32 o 
  -6   3  20      136.74      125.65      5.00 o 
  -5   3  20       17.68       25.35      4.72 o 
  -4   3  20      374.09      338.16      6.11 o 
  -3   3  20       53.11       63.72      4.38 o 
  -2   3  20       13.92       11.98      4.42 o 
  -1   3  20       87.96       83.79      4.29 o 
   0   3  20      345.24      313.22      5.82 o 
   1   3  20      158.25      141.18      4.92 o 
   2   3  20      571.95      554.67      6.99 o 
   3   3  20      168.25      142.31      4.38 o 
   4   3  20      108.62       90.69      4.45 o 
   5   3  20       23.53       23.35      4.27 o 
   6   3  20       42.10       58.22      4.45 o 
   7   3  20        8.31       -0.95      4.27 o 
   8   3  20       63.42       78.15      4.26 o 
   9   3  20      140.93      148.29      4.61 o 
 -15   4  20        3.35        7.85      5.95 o 
 -14   4  20        1.26        6.43      6.29 o 
 -13   4  20       36.56       44.46      6.44 o 
 -12   4  20       30.33       22.39      5.64 o 
 -11   4  20        3.82        9.54      5.35 o 
 -10   4  20       19.88       21.92      4.95 o 
  -9   4  20       18.45       29.78      5.50 o 
  -8   4  20       66.70       63.28      5.54 o 
  -7   4  20        0.02       -3.33      4.87 o 
  -6   4  20        0.08        0.63      4.80 o 
  -5   4  20       36.04       38.19      5.30 o 
  -4   4  20       15.94       16.14      4.62 o 
  -3   4  20      114.73      122.00      4.64 o 
  -2   4  20      241.10      242.55      4.93 o 
  -1   4  20      269.74      268.77      5.00 o 
   0   4  20      703.95      680.56      9.71 o 
   1   4  20      115.47      120.28      5.10 o 
   2   4  20        0.37        2.38      4.49 o 
   3   4  20       16.33       16.71      3.86 o 
   4   4  20      219.02      197.31      5.12 o 
   5   4  20       60.42       57.94      4.42 o 
   6   4  20       20.64       31.01      4.66 o 
   7   4  20        1.68        5.41      4.57 o 
   8   4  20       35.31       42.91      4.80 o 
 -12   5  20      216.58      206.47      6.91 o 
 -11   5  20      152.92      169.26      6.08 o 
 -10   5  20       53.05       62.55      5.57 o 
  -9   5  20       39.47       36.76      5.52 o 
  -8   5  20      149.18      153.00      5.59 o 
  -7   5  20      100.37      115.01      5.30 o 
  -6   5  20       59.57       56.40      4.52 o 
  -5   5  20        0.88        4.75      4.67 o 
  -4   5  20      107.82      137.60      5.55 o 
  -3   5  20      103.68      104.30      4.96 o 
  -2   5  20       17.81       15.64      5.08 o 
  -1   5  20        3.67       11.76      4.66 o 
   0   5  20      216.46      223.42      5.30 o 
   1   5  20      360.54      358.09      6.36 o 
   2   5  20        7.27        8.28      4.00 o 
   3   5  20       15.41       24.35      4.32 o 
   4   5  20       47.86       66.46      4.20 o 
   5   5  20       25.36       26.63      4.59 o 
  -7   6  20        9.46        4.27      6.18 o 
  -6   6  20       87.58       69.61      5.46 o 
  -5   6  20       41.07       35.93      4.93 o 
  -4   6  20       64.58       76.30      5.61 o 
  -3   6  20        1.28        5.26      5.53 o 
  -2   6  20       72.89       70.78      5.25 o 
  -1   6  20      236.24      237.15      5.78 o 
   0   6  20      129.22      130.94      5.44 o 
   1   6  20        0.16        6.85     15.67 o 
 -17   1  21       99.41      109.56      7.83 o 
 -16   1  21       39.34       51.44      5.99 o 
 -15   1  21       79.06       89.82      7.33 o 
 -14   1  21       12.84       18.94      6.06 o 
 -13   1  21      269.67      259.34      7.74 o 
 -12   1  21      307.79      295.33      7.18 o 
 -11   1  21      191.27      176.62      6.55 o 
 -10   1  21       21.96       32.28      6.53 o 
  -9   1  21      136.18      132.77      6.44 o 
  -8   1  21       55.38       52.82      6.38 o 
  -7   1  21      615.74      628.15     17.15 o 
  -6   1  21       97.51      101.65      6.16 o 
  -5   1  21       11.82        9.46      5.44 o 
  -4   1  21      164.03      170.56      5.84 o 
  -3   1  21       19.81       27.42      4.19 o 
  -2   1  21      217.60      225.14      6.51 o 
  -1   1  21      383.47      393.42      7.19 o 
   0   1  21     1330.69     1444.97     18.15 o 
   1   1  21     1078.15     1049.05     15.24 o 
   2   1  21        6.05        6.39      4.21 o 
   3   1  21       46.53       33.83      4.08 o 
   4   1  21       76.39       87.34      4.59 o 
   5   1  21      143.60      150.79      4.69 o 
   6   1  21      113.39      107.77      4.37 o 
   7   1  21        0.18        0.91      4.23 o 
   8   1  21      231.63      259.89      4.55 o 
   9   1  21        5.84        6.08      4.59 o 
  10   1  21       20.30       31.42      4.82 o 
 -17   2  21      137.41      147.05     16.24 o 
 -16   2  21      136.46      145.04      7.18 o 
 -15   2  21      167.49      176.65      7.11 o 
 -14   2  21       56.58       44.58      5.81 o 
 -13   2  21       23.96       19.05      6.36 o 
 -12   2  21       96.16      102.98      6.53 o 
 -11   2  21       66.97       57.94      5.54 o 
 -10   2  21       90.39       83.21      6.82 o 
  -9   2  21       47.90       43.41      5.38 o 
  -8   2  21      408.85      389.23      7.94 o 
  -7   2  21      106.08      100.18      5.71 o 
  -6   2  21        9.35        9.69      5.21 o 
  -5   2  21      233.28      237.17      5.61 o 
  -4   2  21       11.79        6.85      4.39 o 
  -3   2  21      544.00      549.00      7.59 o 
  -2   2  21       92.22       95.73      4.28 o 
  -1   2  21       98.18      106.61      4.52 o 
   0   2  21       12.81       11.26      4.02 o 
   1   2  21      379.20      366.15      5.26 o 
   2   2  21      104.32      103.49      4.41 o 
   3   2  21        2.43       -0.94      4.42 o 
   4   2  21       39.93       33.81      4.28 o 
   5   2  21       31.93       31.36      4.53 o 
   6   2  21      110.60      103.62      4.58 o 
   7   2  21      373.06      350.12      6.59 o 
   8   2  21        0.00        8.99      4.67 o 
   9   2  21        8.57       14.26      4.73 o 
 -15   3  21       54.38       56.10     11.77 o 
 -14   3  21       52.03       54.07      7.28 o 
 -13   3  21      344.13      379.39     13.81 o 
 -12   3  21       41.36       44.99      6.90 o 
 -11   3  21       81.40       78.48      6.02 o 
 -10   3  21       32.03       29.28      6.03 o 
  -9   3  21      247.17      269.25      7.33 o 
  -8   3  21      153.43      147.70      6.05 o 
  -7   3  21      251.17      240.87      6.10 o 
  -6   3  21      275.23      282.60      6.01 o 
  -5   3  21      134.08      127.90      5.16 o 
  -4   3  21       49.14       53.47      4.74 o 
  -3   3  21       33.04       34.42      4.65 o 
  -2   3  21       11.13       14.82      4.83 o 
  -1   3  21      665.92      646.01     15.00 o 
   0   3  21      596.80      597.31     13.34 o 
   1   3  21      325.66      317.83      4.95 o 
   2   3  21        4.12        7.80      4.22 o 
   3   3  21       65.33       63.89      4.18 o 
   4   3  21      157.63      155.98      4.74 o 
   5   3  21        2.98        5.11      4.29 o 
   6   3  21      260.77      253.04      6.08 o 
   7   3  21       88.20       98.77      4.65 o 
   8   3  21       16.41       18.28      4.61 o 
 -14   4  21       31.10       30.03      8.88 o 
 -13   4  21        1.40        1.31      6.91 o 
 -12   4  21       43.51       38.45      7.04 o 
 -11   4  21       33.22       31.27      5.79 o 
 -10   4  21        1.88        6.70      5.48 o 
  -9   4  21       73.64       71.79      5.47 o 
  -8   4  21        6.57        6.67      4.72 o 
  -7   4  21       22.35       28.88      5.02 o 
  -6   4  21        0.65        1.22      4.85 o 
  -5   4  21       14.67       26.60      5.13 o 
  -4   4  21        5.04       14.14      4.77 o 
  -3   4  21        5.87        4.21      4.52 o 
  -2   4  21       92.60       86.77      5.25 o 
  -1   4  21       20.65       21.30      4.70 o 
   0   4  21        3.52        5.70      5.01 o 
   1   4  21      272.08      261.00      5.16 o 
   2   4  21       20.72       19.52      4.13 o 
   3   4  21       49.33       56.60      4.66 o 
   4   4  21       46.83       61.25      4.16 o 
   5   4  21        5.31        5.70      4.14 o 
   6   4  21       82.64       88.61      4.84 o 
 -11   5  21        7.76       10.02     12.24 o 
 -10   5  21      161.92      153.83      6.29 o 
  -9   5  21        1.20        5.15      5.58 o 
  -8   5  21        0.00        2.70      4.98 o 
  -7   5  21       10.67       14.58      5.56 o 
  -6   5  21        0.96       -0.75      4.99 o 
  -5   5  21       15.11       20.40      4.65 o 
  -4   5  21        3.22        1.94      4.80 o 
  -3   5  21      148.96      140.47      4.96 o 
  -2   5  21        0.01       -0.96      4.77 o 
  -1   5  21       82.60       76.75      4.85 o 
   0   5  21       92.19       85.20      4.97 o 
   1   5  21       11.72       16.60      4.68 o 
   2   5  21       27.50       21.89      5.18 o 
   3   5  21       41.21       50.87      4.94 o 
 -16   0  22       62.99       39.10      8.62 o 
 -15   0  22        0.72       -2.05      7.80 o 
 -14   0  22       16.27        5.64      9.21 o 
 -13   0  22      216.03      240.20     10.71 o 
 -12   0  22      761.95      738.73     13.60 o 
 -11   0  22      689.22      597.37     12.53 o 
 -10   0  22      554.67      465.14     23.11 o 
  -9   0  22       23.67       21.10      7.51 o 
  -8   0  22      282.04      231.81     15.98 o 
  -7   0  22      655.49      679.88     18.98 o 
  -6   0  22      194.39      211.05      8.92 o 
  -5   0  22      161.91      152.24     11.07 o 
  -4   0  22       85.21       87.67      7.59 o 
  -3   0  22        2.58       10.98      6.33 o 
  -2   0  22      394.88      376.81     10.41 o 
  -1   0  22     1285.09     1302.26     24.64 o 
   0   0  22      166.75      139.45      7.65 o 
   1   0  22       26.02       22.14      6.32 o 
   2   0  22        0.85        1.27      6.43 o 
   3   0  22      990.62      985.50     24.78 o 
   4   0  22      497.14      565.69      8.46 o 
   5   0  22      277.58      280.56      6.70 o 
   6   0  22      110.00      155.17      6.78 o 
   7   0  22       21.88       20.31      6.92 o 
   8   0  22       91.81       80.75      6.06 o 
   9   0  22      210.48      223.89      7.93 o 
 -16   1  22        0.01        2.15      6.75 o 
 -15   1  22       90.38       94.10      7.46 o 
 -14   1  22      230.23      240.58      6.92 o 
 -13   1  22        8.30       11.05      8.89 o 
 -12   1  22        3.98       10.00      5.35 o 
 -11   1  22       30.61       27.21      5.59 o 
 -10   1  22       54.12       49.50      6.62 o 
  -9   1  22       35.43       38.63      6.69 o 
  -8   1  22      615.96      623.56     16.65 o 
  -7   1  22       72.95       70.85      6.19 o 
  -6   1  22        6.84        6.20      6.50 o 
  -5   1  22      462.91      458.67     11.22 o 
  -4   1  22       99.46      103.15      5.28 o 
  -3   1  22      270.83      263.01      5.41 o 
  -2   1  22      531.79      515.72      7.61 o 
  -1   1  22     1232.19     1178.58     21.06 o 
   0   1  22      208.33      232.48      5.09 o 
   1   1  22      792.40      689.84     13.22 o 
   2   1  22        0.73        6.13      4.37 o 
   3   1  22       59.16       63.14      4.37 o 
   4   1  22      259.35      253.39      5.02 o 
   5   1  22      237.68      263.89      5.74 o 
   6   1  22        1.51        5.94      4.31 o 
   7   1  22        0.57        2.12      4.21 o 
   8   1  22        1.39       -4.25      4.74 o 
   9   1  22        0.84        0.92      4.45 o 
 -16   2  22        1.30        3.41      8.65 o 
 -15   2  22       27.01       25.97      5.88 o 
 -14   2  22       61.93       89.38      6.59 o 
 -13   2  22        5.46        5.97      6.21 o 
 -12   2  22       39.26       47.80      7.02 o 
 -11   2  22       21.88       20.92      6.18 o 
 -10   2  22      124.88      141.78      6.65 o 
  -9   2  22       47.68       54.88      8.01 o 
  -8   2  22      413.87      399.16      7.51 o 
  -7   2  22       97.75       87.80     11.61 o 
  -6   2  22        0.07        1.91      5.36 o 
  -5   2  22        6.04       11.91      5.44 o 
  -4   2  22        1.58        5.67      5.20 o 
  -3   2  22        4.74        4.53      5.10 o 
  -2   2  22       14.61       10.80      4.96 o 
  -1   2  22      150.10      133.70      5.24 o 
   0   2  22      344.09      353.63      5.25 o 
   1   2  22        2.73        0.79      4.93 o 
   2   2  22       23.33       20.53      4.32 o 
   3   2  22        0.33        1.90      4.58 o 
   4   2  22       33.03       37.31      4.37 o 
   5   2  22       88.79       94.37      4.30 o 
   6   2  22      127.36      121.49      4.52 o 
   7   2  22        0.98        0.93      4.33 o 
   8   2  22       50.33       56.22      5.08 o 
 -14   3  22       70.94       70.31      6.86 o 
 -13   3  22       27.86       20.57      7.58 o 
 -12   3  22      106.64      100.80      7.36 o 
 -11   3  22      326.26      332.65      8.06 o 
 -10   3  22        4.35        4.43      6.71 o 
  -9   3  22      130.17      118.97      6.28 o 
  -8   3  22       99.01      103.35      6.65 o 
  -7   3  22        5.42       14.49      5.23 o 
  -6   3  22      161.85      150.82      5.59 o 
  -5   3  22      176.48      180.69      5.49 o 
  -4   3  22      153.79      159.95      5.36 o 
  -3   3  22        4.66        0.84      4.94 o 
  -2   3  22      145.41      142.79      5.13 o 
  -1   3  22        3.90        3.32      4.76 o 
   0   3  22      515.68      516.16      9.75 o 
   1   3  22       47.20       45.38      4.33 o 
   2   3  22       19.26       27.47      3.94 o 
   3   3  22       33.16       37.71      4.05 o 
   4   3  22      488.10      513.44     10.84 o 
   5   3  22      301.84      315.94      5.24 o 
   6   3  22        9.35       13.39      4.73 o 
   7   3  22      243.19      264.60      7.48 o 
 -12   4  22      218.93      232.07      7.74 o 
 -11   4  22       17.42       21.46      6.74 o 
 -10   4  22       11.63       13.39      6.37 o 
  -9   4  22      139.04      136.86      6.52 o 
  -8   4  22        9.65       14.22      5.37 o 
  -7   4  22        0.90        5.15      4.46 o 
  -6   4  22      393.39      404.77      8.08 o 
  -5   4  22       82.72       85.32      5.04 o 
  -4   4  22       10.17       12.14      5.02 o 
  -3   4  22       21.80       25.21      4.57 o 
  -2   4  22        2.68        5.57      4.76 o 
  -1   4  22        2.73        0.75      4.55 o 
   0   4  22      401.73      405.91      8.89 o 
   1   4  22       12.01        7.75      4.77 o 
   2   4  22        0.36        4.08      4.48 o 
   3   4  22        9.89       12.84      4.30 o 
   4   4  22        2.84        2.03      4.41 o 
   5   4  22       33.46       41.83      5.63 o 
  -9   5  22       72.25       71.96     14.58 o 
  -8   5  22        8.47       11.09      5.54 o 
  -7   5  22      328.21      359.02      6.22 o 
  -6   5  22      103.86      110.43      5.94 o 
  -5   5  22       40.79       45.57      4.64 o 
  -4   5  22        2.22        4.05      5.20 o 
  -3   5  22       14.38       18.94      4.54 o 
  -2   5  22       18.19       20.09      5.16 o 
  -1   5  22      138.29      151.01      5.41 o 
   0   5  22       11.68       19.12      4.79 o 
   1   5  22        7.86       15.66      5.04 o 
 -15   1  23      266.98      276.12      7.74 o 
 -14   1  23        2.04       -2.20      7.44 o 
 -13   1  23       33.75       38.97      6.44 o 
 -12   1  23        7.89       20.10      6.12 o 
 -11   1  23       98.94      113.08      6.67 o 
 -10   1  23        0.18        0.79      5.63 o 
  -9   1  23       10.49       11.50      5.36 o 
  -8   1  23      123.91      119.68      6.42 o 
  -7   1  23        4.17        2.52      5.40 o 
  -6   1  23       13.83       23.97      6.56 o 
  -5   1  23       55.01       78.15      6.59 o 
  -4   1  23      185.96      174.26      5.31 o 
  -3   1  23       93.65       92.53      4.60 o 
  -2   1  23       15.88       23.74      4.47 o 
  -1   1  23      181.40      184.48      5.20 o 
   0   1  23       49.86       56.47      4.68 o 
   1   1  23      116.90      120.39      4.88 o 
   2   1  23      146.38      163.41      5.12 o 
   3   1  23      106.57       88.44      4.87 o 
   4   1  23       13.99       14.75      4.65 o 
   5   1  23      120.11      122.16      4.93 o 
   6   1  23        6.87        9.16      4.31 o 
   7   1  23       43.11       45.74      4.15 o 
 -14   2  23       70.47       59.57      6.69 o 
 -13   2  23       64.87       54.93      6.05 o 
 -12   2  23       85.04      101.90      7.21 o 
 -11   2  23        2.07       11.16      6.15 o 
 -10   2  23      355.35      333.40      7.85 o 
  -9   2  23      305.15      288.83      7.98 o 
  -8   2  23      777.65      774.70      9.15 o 
  -7   2  23      190.96      186.58      9.64 o 
  -6   2  23        7.16        6.44      5.63 o 
  -5   2  23      441.58      453.96     11.70 o 
  -4   2  23       27.50       22.00      5.08 o 
  -3   2  23      259.68      259.05      5.53 o 
  -2   2  23      121.28      107.47      4.45 o 
  -1   2  23      101.98       99.02      4.44 o 
   0   2  23       27.86       32.54      5.08 o 
   1   2  23      651.72      641.05      8.93 o 
   2   2  23       40.11       35.16      4.40 o 
   3   2  23       59.70       65.30      4.36 o 
   4   2  23       31.04       25.18      4.44 o 
   5   2  23        0.02        0.76      4.40 o 
   6   2  23      117.55      125.62      5.20 o 
   7   2  23        4.59        6.74      4.90 o 
 -13   3  23       89.79       97.64      6.42 o 
 -12   3  23       10.07       20.45      5.67 o 
 -11   3  23      132.03      113.75      6.85 o 
 -10   3  23        2.94        6.79      5.74 o 
  -9   3  23      118.39      131.70      5.95 o 
  -8   3  23        1.11       -3.20      5.85 o 
  -7   3  23       69.83       54.84      5.85 o 
  -6   3  23       63.56       77.34      4.95 o 
  -5   3  23      115.66      114.97      5.32 o 
  -4   3  23        0.20       -4.16      5.40 o 
  -3   3  23      171.49      180.53      5.06 o 
  -2   3  23       24.44       23.14      4.30 o 
  -1   3  23      178.66      147.80      5.13 o 
   0   3  23       46.44       50.77      4.58 o 
   1   3  23        0.00        8.96      4.44 o 
   2   3  23       58.99       71.73      4.68 o 
   3   3  23      239.02      244.91      4.96 o 
   4   3  23       61.77       75.52      4.73 o 
   5   3  23       55.15       57.49      4.92 o 
 -11   4  23       17.46       23.41      8.17 o 
 -10   4  23      447.62      478.07     10.14 o 
  -9   4  23       86.21      112.92      6.41 o 
  -8   4  23       27.38       29.25      5.46 o 
  -7   4  23       89.15      110.73      5.82 o 
  -6   4  23       26.29       33.91      5.28 o 
  -5   4  23       26.69       35.52      5.03 o 
  -4   4  23      119.58      129.07      5.48 o 
  -3   4  23       93.53       94.78      4.85 o 
  -2   4  23      176.12      187.81      7.09 o 
  -1   4  23       73.76       80.13      5.31 o 
   0   4  23      121.59      129.01      5.28 o 
   1   4  23      133.10      151.99      5.04 o 
   2   4  23       45.34       39.22      5.02 o 
   3   4  23      205.08      208.47      5.87 o 
 -14   0  24      145.87      160.18      8.95 o 
 -13   0  24        0.00        4.53      7.90 o 
 -12   0  24       53.20       45.50     14.73 o 
 -11   0  24       15.04       25.66     10.03 o 
 -10   0  24       81.37       80.61      8.15 o 
  -9   0  24       69.11       78.75     16.87 o 
  -8   0  24      874.96      881.10     35.29 o 
  -7   0  24      209.81      204.84      9.08 o 
  -6   0  24      522.01      505.92     32.21 o 
  -5   0  24        0.14        2.28      6.73 o 
  -4   0  24       72.16       81.55      8.04 o 
  -3   0  24       49.14       41.32      7.36 o 
  -2   0  24       84.22       92.75      7.63 o 
  -1   0  24       76.30       73.47      6.37 o 
   0   0  24        0.49        4.90      5.88 o 
   1   0  24     1247.46     1094.61     12.92 o 
   2   0  24      305.58      296.47      8.35 o 
   3   0  24      860.96      846.20     24.80 o 
   4   0  24       21.81       25.53      7.22 o 
   5   0  24      117.83      124.29      6.76 o 
   6   0  24       39.99       39.36      6.30 o 
 -14   1  24       28.12       31.02      6.14 o 
 -13   1  24       16.52       20.77      6.60 o 
 -12   1  24      100.85       97.82      6.14 o 
 -11   1  24        9.95        5.34      6.04 o 
 -10   1  24       31.02       39.83      6.33 o 
  -9   1  24      424.00      428.00      9.85 o 
  -8   1  24      214.38      202.06      7.53 o 
  -7   1  24       43.45       54.60      5.81 o 
  -6   1  24        3.58       11.21      6.59 o 
  -5   1  24      200.18      207.96      6.37 o 
  -4   1  24       32.85       39.59      5.23 o 
  -3   1  24        3.42        8.34      4.87 o 
  -2   1  24       81.61       75.47      5.09 o 
  -1   1  24        2.73        4.17      4.51 o 
   0   1  24        5.81        5.14      4.53 o 
   1   1  24        2.12        2.13      4.68 o 
   2   1  24        3.58        5.93      5.36 o 
   3   1  24        1.17        1.12      4.36 o 
   4   1  24        0.31        0.27      4.66 o 
   5   1  24       18.24       23.31      4.88 o 
   6   1  24        0.69       -0.38      4.36 o 
 -13   2  24        0.01        4.22      7.26 o 
 -12   2  24      174.76      168.87      7.25 o 
 -11   2  24      127.49      123.32      6.87 o 
 -10   2  24      302.99      277.67      7.28 o 
  -9   2  24       41.89       41.38      6.09 o 
  -8   2  24      417.05      375.33      8.02 o 
  -7   2  24        6.87       19.36      6.90 o 
  -6   2  24      139.91      160.33     10.86 o 
  -5   2  24      271.85      265.41      7.01 o 
  -4   2  24       12.25        6.35      4.68 o 
  -3   2  24        0.37        5.29      4.44 o 
  -2   2  24        0.04        1.33      4.67 o 
  -1   2  24      203.38      174.21      4.81 o 
   0   2  24      134.90      127.29      4.52 o 
   1   2  24       49.61       41.93      4.95 o 
   2   2  24      151.02      155.71      4.98 o 
   3   2  24      149.97      142.36      4.95 o 
   4   2  24       17.30       25.79      4.46 o 
   5   2  24      131.52      133.06      4.68 o 
 -12   3  24       34.45       32.88     18.66 o 
 -11   3  24       35.02       29.94      6.55 o 
 -10   3  24        6.96       15.21      6.59 o 
  -9   3  24      203.03      199.69      7.45 o 
  -8   3  24      622.05      652.91     15.19 o 
  -7   3  24       15.40       15.01      5.73 o 
  -6   3  24       27.72       26.60      5.10 o 
  -5   3  24      274.71      286.29      6.48 o 
  -4   3  24        1.86        7.07      4.95 o 
  -3   3  24        2.58        3.65      4.72 o 
  -2   3  24        0.02       -1.00      4.78 o 
  -1   3  24      159.27      155.48      4.91 o 
   0   3  24       16.47       25.44      4.64 o 
   1   3  24        2.38       -0.88      4.70 o 
   2   3  24       23.51       24.20      4.50 o 
   3   3  24      178.65      177.72      4.83 o 
  -8   4  24       42.60       58.38      6.01 o 
  -7   4  24       57.87       49.21      5.70 o 
  -6   4  24        5.79       14.98      5.41 o 
  -5   4  24        4.38        4.29      5.45 o 
  -4   4  24        0.33       -0.15      5.06 o 
  -3   4  24        5.54        7.98      5.31 o 
  -2   4  24        6.43        9.14      4.52 o 
  -1   4  24       32.52       52.49      5.50 o 
   0   4  24        0.94        8.33      5.63 o 
 -13   1  25       18.10       30.46     10.90 o 
 -12   1  25      124.74      131.88      9.49 o 
 -11   1  25       26.85       48.50      9.31 o 
 -10   1  25       11.56       14.44      6.59 o 
  -9   1  25       10.83        2.68      6.30 o 
  -8   1  25      402.23      394.07     15.65 o 
  -7   1  25       37.39       28.37      6.48 o 
  -6   1  25      420.61      431.12      6.96 o 
  -5   1  25       21.51       22.77      5.92 o 
  -4   1  25       29.56       20.10      5.25 o 
  -3   1  25        1.64        4.53      4.52 o 
  -2   1  25       87.14       92.59      5.25 o 
  -1   1  25       23.78       18.40      5.32 o 
   0   1  25       21.46       19.55      4.68 o 
   1   1  25       34.38       43.96      4.95 o 
   2   1  25       47.47       61.44      5.06 o 
   3   1  25      109.93      124.83      5.43 o 
   4   1  25      145.31      138.42      5.45 o 
 -12   2  25       55.32       49.78     10.64 o 
 -11   2  25       23.00       23.16      6.64 o 
 -10   2  25      159.99      176.79      7.32 o 
  -9   2  25      110.39      119.58      7.44 o 
  -8   2  25       57.06       46.43      6.01 o 
  -7   2  25      164.11      154.45      8.25 o 
  -6   2  25        0.85       -0.97      6.19 o 
  -5   2  25      175.68      176.68      5.83 o 
  -4   2  25      230.96      230.22      6.18 o 
  -3   2  25       36.24       36.24      5.15 o 
  -2   2  25       18.15       11.93      4.40 o 
  -1   2  25       32.81       34.50      4.81 o 
   0   2  25      209.04      202.87      5.01 o 
   1   2  25      115.43      106.01      5.13 o 
   2   2  25        0.29       -2.63      4.89 o 
   3   2  25       62.49       68.38      4.52 o 
  -9   3  25        0.01        4.77      6.95 o 
  -8   3  25      577.00      599.65     16.60 o 
  -7   3  25       21.51       18.85      6.19 o 
  -6   3  25       30.16       30.72      5.60 o 
  -5   3  25       62.81       55.91      5.69 o 
  -4   3  25        0.37        3.82      4.55 o 
  -3   3  25        0.33        3.21      5.40 o 
  -2   3  25        7.82        9.71      4.90 o 
  -1   3  25        9.41       11.52      5.03 o 
   0   3  25       11.20       16.42      5.07 o 
   1   3  25       40.01       61.05      7.61 o 
 -11   0  26        6.20        2.91      7.41 o 
 -10   0  26       72.47       61.57      8.81 o 
  -9   0  26        4.36        3.71      8.14 o 
  -8   0  26       24.33       33.46     14.42 o 
  -7   0  26       39.41       28.05     10.26 o 
  -6   0  26       80.12       92.25      8.74 o 
  -5   0  26      113.35      126.28      9.28 o 
  -4   0  26      101.01      111.51     10.84 o 
  -3   0  26      185.12      207.94      7.67 o 
  -2   0  26       57.54       59.94      6.26 o 
  -1   0  26      107.49      107.97      8.01 o 
   0   0  26      383.15      367.96     11.14 o 
   1   0  26      117.60       91.08      8.01 o 
   2   0  26      125.98      144.39      7.21 o 
 -11   1  26        2.33        0.29      5.92 o 
 -10   1  26      116.87       99.20      6.77 o 
  -9   1  26        2.28        2.06      6.62 o 
  -8   1  26      191.11      182.86      8.02 o 
  -7   1  26       11.25        4.33      7.47 o 
  -6   1  26       58.48       64.57      6.34 o 
  -5   1  26       24.43       36.22      5.90 o 
  -4   1  26       51.33       62.80      6.13 o 
  -3   1  26        0.61        5.67      5.69 o 
  -2   1  26       12.64       17.12      4.61 o 
  -1   1  26        0.14        7.52      5.51 o 
   0   1  26        5.04        9.98      4.73 o 
   1   1  26        0.00        3.28      4.83 o 
   2   1  26       85.32       84.62      5.49 o 
  -9   2  26        1.63        8.26      7.29 o 
  -8   2  26      262.94      256.12     10.61 o 
  -7   2  26       11.15        8.87      6.07 o 
  -6   2  26       17.04       29.41      5.95 o 
  -5   2  26        1.24        3.84      5.85 o 
  -4   2  26       31.74       32.01      5.37 o 
  -3   2  26       19.65       16.66      5.29 o 
  -2   2  26        5.11        7.52      5.06 o 
  -1   2  26       30.41       29.59      5.10 o 
   0   2  26      137.41      159.18      5.23 o 
  -7   1  27        0.12       -7.26      7.26 o 
  -6   1  27       31.79       38.49      6.49 o 
  -5   1  27       13.25       21.85      6.58 o 
  -4   1  27      245.24      250.18      8.24 o 
  -3   1  27       12.19       18.12      5.41 o 
  -2   1  27       28.39       44.09      7.12 o 
                                                 
